# Supplementary material for: Glioblastoma remodelling of human neural circuits decreases survival
Source: Nature. 2023 May 3;617(7961):599–607. doi: 10.1038/s41586-023-06036-1 (PMC10191851; doi:10.1038/s41586-023-06036-1)
Supplement: Supplementary file 8 — Source Data Fig. 2 [file 41586_2023_6036_MOESM8_ESM.xlsx]

## Sheet: Fig. 2b
	% of TSP1+ve Nestin+ve tumor cells
	HFC	LFC
	2.89855	7.24638
	4.6875	3.4632
	4.62633	2.72109
	5.45455	3.00752
	68.75	1.49254
	54.1667	1.1976
	45.7143	0
	65.2174	0
	46.6667	0
	55	0
	71.875	0
	68.1818
	64.5161

## Sheet: Fig. 2c
	NF+ Synapsin-1 puncta ratio
	HFC	LFC
	3.573	0.981
	1.647	0.595
	1.802	0.768
	1.693	0.669
	1.225	0.671
	1.489	0.599
	1.725	0.638
	2.012	0.895
	4.81	0.509
	2.207	0.416
	2.938	0.364
	3.92	0.466
	2.836	0.781
	2.619	0.503
	2.324	1.343
	2.12	1.977
	2.241	1.355
	1.509	2.512
	2	3.377
	2.473	4.136
	2.333	1.915
	2.547	2.703
	3.747	0.39
	5.115	0.476
	3.679	0.439

## Sheet: Fig. 2d
	NF+ PSD95 puncta ratio
	HFC	LFC
	3.591	0.256
	1.045	0.266
	1.826	0.337
	14.163	1.488
	22.081	1.005
	1.763	0.039
	1.473	1.137
		0.965
		0.579

## Sheet: Fig. 2e
	# of colocalization points			Homer puncta size
	HFC	LFC		HFC	LFC
	4.217	0.067		1.37	0.97
	5.366	0.045		1.28	0.9
	5.251	0		1.22	1
	6.123	0.051		1.23	0.98
	4.391	0.23		1.22	0.99
	5.036	0.293		1.32	0.97
	5.034	1.697		1.17	1.16
	5.622	2.491
	1.645	3.343
	1.653	2.873
	0.498
	0.784
	0.552

## Sheet: Fig. 2f
	GBM cell integration
		HFC			LFC			LFC+TSP-1
	Time (h)	IntDen	IntDen	IntDen	IntDen	IntDen	IntDen	IntDen
	0.5	1.85162e+08	1.70643e+08	1.72175e+08	1.02736e+08	1.071e+08	1.35269e+08	1.5878e+08
	1	1.98157e+08	1.76928e+08	1.90167e+08	1.03227e+08	1.06677e+08	1.43223e+08	1.7796e+08
	1.5	2.06094e+08	1.8582e+08	2.05298e+08	1.05634e+08	106232544	1.46101e+08	1.86174e+08
	2	209456832	1.85583e+08	2.15408e+08	1.05031e+08	1.06362e+08	1.48517e+08	194489344
	2.5	2.23785e+08	1.95057e+08	2.25778e+08	1.03735e+08	1.06891e+08	1.49065e+08	2.00177e+08
	3	2.32334e+08	2.0724e+08	2.35047e+08	1.04082e+08	1.06541e+08	1.4966e+08	2.05305e+08
	3.5	241399952	2.14223e+08	2.38954e+08	1.04441e+08	1.06787e+08	1.50096e+08	2.10524e+08
	4	2.45337e+08	224142320	2.47986e+08	1.04271e+08	1.07272e+08	1.50533e+08	218205984
	4.5	2.52633e+08	232437312	2.5187e+08	1.05075e+08	1.08314e+08	1.50862e+08	2.19987e+08
	5	2.62009e+08	241109088	2.5752e+08	1.05417e+08	1.07424e+08	1.52376e+08	2.24406e+08
	5.5	2.69879e+08	2.52967e+08	2.64404e+08	1.04032e+08	1.0802e+08	1.52578e+08	2.27933e+08
	6	2.83112e+08	2.63524e+08	2.67181e+08	1.04066e+08	1.09458e+08	1.52928e+08	2.29392e+08

## Sheet: Fig. 2g
	Network burst frequency				Area under normalized cross-correlation
	CN only	CN+HFC	CN+LFC		CN only	CN+HFC	CN+LFC
	0.96613	1.04794	1		0.373535	1.3173	0.871604
	0.526735	0.915888	0.34271		0.365485	1.32594	0.36586
		1.28166	0.014284			1.41808	0.394634
			0.315118				1.08647
