# Supplementary material for: Glioblastoma remodelling of human neural circuits decreases survival
Source: Nature. 2023 May 3;617(7961):599–607. doi: 10.1038/s41586-023-06036-1 (PMC10191851; doi:10.1038/s41586-023-06036-1)
Supplement: Supplementary file 9 — Source Data Fig. 3 [file 41586_2023_6036_MOESM9_ESM.xlsx]

## Sheet: Fig. 3b
	Total # of synpases/hpf
	HFC	LFC
	5	5
	5	4
	4	4
	4	4
	5	4
	7	4
	3	5
	7	5
	6	3
	6	5
	5	5
	7	5
	5	6
	5	5
	8	6
	8	4
	4	5
	7	5
	5	3
	6	2
	6	4
	7	5
	6	5
	2	5
	4	3
	8	6
	3	2
	5	2
	7	3
	7	4
	5	5
	6	3
	4	7
	3	4
	2	3
	4	4
	6	2
	5	4
	5	4
	3	3
	7	5
	4	2
	4	3
	7
	4
	3
	2
	4
	3
	6
	5
	4
	4
	6

## Sheet: Fig. 3c
	Ki67 (%)
	HFC	LFC
	49.43	14.66
	47.74	23.08
	52.03	19.17
	43.64	17.59
	46.27	33.33
	44.8	26.89
	37.91	30.23
	45.51	24.04
	10.67	12.5
	11.69	16.28
	8	25.53
	16.92	17.78
	13.33	33.87
		7.55

## Sheet: Fig. 3d
	EdU Proliferation Index
	HFC	HFC+neurons	LFC	LFC+neurons
	0.0455	0.1884	0.1786	0.3333
	0.0208	0.1946	0.2222	0.2119
	0.037	0.0995	0.2941	0.1462
	0.04	0.1987	0.1765	0.2322
	0.0882	0.2153	0.2564	0.2588
	0.0625	0.1388	0.2453	0.0756
	0.1333	0.1277	0.1618	0.0868
	0.0826	0.1674	0.2692	0.0841
	0.0476	0.3493	0.3611	0.1837
	0.0101	0.3033	0.2984	0.1544
	0.0111	0.2506	0.3351	0.1181
	0.0241	0.2118	0.2557	0.1181
	0.0294	0.2394	0.2791	0.1453
	0.0104	0.2136	0.3115	0.1544
	0		0.2825
	0.0253		0.2767
	0.0297		0.24
	0.0185		0.234
	0.0089		0.2527
	0.027		0.2202
	0.0645		0.1771
	0.025		0.184
	0.0625		0.2174
	0.0404		0.2391
	0.0667		0.3043
	0.0417		0.1724
	0.0778		0.0448
			0.1
			0.0213
			0.0417
			0.0545
			0.023

## Sheet: Fig. 3e
	Tumor mircotubes per cell
	HFC	HFC+ NCM	LFC	LFC+ NCM
	1.618	2.20833	2	2
	1.833	2.43548	1.33333	0.714286
	1.8	3.2069	0.166667	2
	1.385	3.25	2	2
	2.667	4.36364	1.66667	1.9
	3	2.8	2.28571	1.625
	2.5	2	0.666667	1.66667
	2.091	2.66667	2	3.14286
	1.25		1.57143	1
	3.214		0.6	1.5
			1.33333	2.75
			2	1.4
			1.5	2.2
			3
			2.2
			2.66667
			2.66667

## Sheet: Fig. 3f
	Tumor mircotube length (µm)
	HFC	HFC+ NCM	LFC	LFC+ NCM
	67.29	88.19	92.04	87.46
	48.16	131.06	102.09	127.91
	69.27	152.8	55.92	108.47
	52.85	186.87	150.4	130
	60.93	200.05	135.26	64.3
	136.38	173.52		99.58
	88.28	201.01
	140.81	134.87
	39.56	140.88
	34.7	163.47
	25.75	175.18
		198.12
		318.97
		276.46
		240.73
		341.33

## Sheet: Fig. 3g
	Tumor mircotubes per cell
	shCont	shTSP-1
	1.3	0.75
	1.27778	0.857143
	1.66667	0
	1.30769	0.6
	1.65517	0

## Sheet: Fig. 3h
	Mouse survival
	Time (Days)	HFC	LFC
	43	1
	65	1
	43	1
	103	1
	165		1
	43		1
	125		1
	107		1
	125		1
