# Supplementary material for: Glioblastoma remodelling of human neural circuits decreases survival
Source: Nature. 2023 May 3;617(7961):599–607. doi: 10.1038/s41586-023-06036-1 (PMC10191851; doi:10.1038/s41586-023-06036-1)
Supplement: Supplementary file 10 — Source Data Fig. 4 [file 41586_2023_6036_MOESM10_ESM.xlsx]

## Sheet: Fig. 4b
Age	Gender	Side	Location	Tumor Grade	Function Within Tumor	Path	MIB
60	M	L	frontal operculum	HGG	No	GBM	0.3
69	F	L	temporal	HGG	No	GBM	-
37	M	R	frontoparietal/motor	HGG	No	GBM	0.4
54	F	L	insular/frontoparietal	HGG	No	AA	0.15
48	F	L	frontoparietal/motor	HGG	Yes	GBM	0.08
45	F	R	insular	HGG	No	AA	0.04
59	M	L	temporal/insular	HGG	No	AA	0.3
42	F	R	motor	HGG	Yes	AA	0.2
30	M	L	motor/SMA	HGG	Yes	GBM	0.25
35	F	L	frontal	HGG	Yes	Glioma	0.02
54	F	L	parietal/temporal	HGG	No	GBM	0.25
68	M	L	temporal	HGG	No	GBM	0.4
55	F	L	frontal/motor	HGG	Yes	AA	0.12
46	F	L	temporal	HGG	No	AA	0.08
63	F	L	frontal/insular	HGG	No	GBM	-
41	F	L	frontal	HGG	No	GBM	0.15
70	M	L	temporal	HGG	Yes	AA	-
60	M	L	temporal	HGG	No	GBM	0.75
62	F	L	motor	HGG	Yes	GBM	0.6
82	M	L	frontal	HGG	No	GBM	-
47	M	L	motor	HGG	No	GBM	0.05
33	F	L	temporal	HGG	No	GBM	0.2
49	M	L	temporal	HGG	No	GBM	0.37
58	M	L	temporal	HGG	No	AA	0.08
57	M	R	motor	HGG	No	GBM	0.15
30	F	R	frontal	HGG	No	AA	0.06
38	M	L	insular	HGG	No	GBM	-
44	F	L	frontal	HGG	Yes	AA	0.11
52	M	L	temporal	HGG	No	GBM	0.4
40	M	L	temporal	HGG	Yes	GBM	-
62	M	L	insular	HGG	No	GBM	0.2
51	M	L	parietal	HGG	No	AA	0.07
63	M	L	mesial temporal	HGG	no	GBM	0.14
52	F	R	motor	HGG	yes	GBM	0.15
59	M	L	frontal	HGG	yes	AA	0.1
39	M	L	temporal	GBM	no	GBM	0.1
62	F	R	frontal	GBM	No	GBM	-
35	M	L	SMA	HGG	no	IA	0.04
36	F	L	frontal	HGG	yes	AA	0.02
27	M	L	insular	HGG	no	AA	0.12
77	M	L	temporal	HGG	no	GBM	0.15
62	M	L	fronoparietal	HGG	No	GBM
62	M	L	temporal	HGG	No	GBM
37	F	R	motor	HGG	Yes	GBM
50	M	L	parietal	HGG	No	GBM
28	M	L	frontal	HGG	No	GBM
44	M	L	parietal/insular	HGG	No	GBM	0.26
71	F	L	frontal operculum	HGG	No	GBM
38	M	L	temporal	HGG	No	GBM	0.2
62	F	L	temporal	HGG	No	GBM	0.1
53	M	L	temporal	HGG	No	GBM
24	M	R	Frontal	HGG	Yes	GBM
73	F	L	motor	HGG	No	AA
60	M	L	frontal	HGG	yes	GBM	-
43	M	L	temporal/Insular	HGG	no	AA	0.04
30	M	L	Insular	HGG	no	AA	0.08
47	M	L	Frontal/parietal	HGG	yes	GBM	-
67	F	L	Parietal	HGG	no	GBM	-
63	F	L	Frontal	HGG	yes	GBM	-
35	F	L	Temporal	HGG	no	GBM	-
74	F	L	Parietal	HGG	no	GBM	-
67	F	L	Temporal	HGG	no	GBM	-
56	M	L	Temporal	HGG	no	GBM	0.07
32	F	L	Insular	HGG	no	GBM	-

## Sheet: Fig. 4c
	HFC IN	Serum TSP1 (ng/ml)
	22	29156.1
	8	13958.5
	0	8394.95
	0	11252.6
	3	19319.6
	1	11302.9
	2	10568.3
	0	13551.5
	3	14601.3
	1	8775.31
	1	16675
	0	18217.6
	0	15261.6
	12	14938
	17	23469
	16	10208.9
	8	100513
	15	50974.3
	7	70829
	50	62001.8
	32	120000
	6	110000
	14	62924.2
	54	58127.2
	23	43894.1
	1	28257.7
	22	66030.6
	0	42699.2
	25	48368.3
	5	42336
	12	30023.3
	1	44453.3
	48	16219
	36	49325.3
	14	48318.3
	6	35993.7
	0	46596.8
	0	37451
	0	13804
	40	38511.1
	4	28816.9
	5	16347.9
	2	34364.1
	9	41036.2
	0	17353
	14	32849.3
	2	7201.83
	2	23569.3
	2	10810.2
	2	27518.3
	0	22559
	10	32299
	17	38767.9
	37	20709.5
	1	65179.4
	20	43894.1

## Sheet: Fig. 4d
	Weighted mean firing rate (Hz)			AUNCC
	CN+HFC	CN+HFC+GBP		CN+HFC	CN+HFC+GBP
	1.56686	0.724881		1.3173	1.12899
	1.21828	0.44684		1.32594	1.18923
	1.17666	1.19794		1.41808	1.07951
	1.17416	0.887656			0.983203

## Sheet: Fig. 4e
	HNA+ cells expressing Ki67 (%)
	shCont	shTSP-1
	43.662	40
	62.2642	15.7895
	63.7931	16.6667
	45.1613	23.0769
	35.1351	28.5714
	77.0492	60.8696
	50	52
	64.5161	60
	75.8065	28.5714
	78.8732

## Sheet: Fig. 4f
	HNA+ cells expressing Ki67 (%)
	HFC	HFC+GBP
	33.96	31.88
	61.76	50.65
	62.75	31.82
	65	77.55
	50	34.62
	37.29	48.39
	57.69	50
	59.18	34.29
	86.96	26.92
	96.3	35.71
	21.43	22.22
	76	16.33
	91.67	60.71
	79.55	44.12
	100	16.39
	87.18

## Sheet: Fig. 4h
	Proliferation index
	HFC	HFC+GBP
	0.702941	1.52941
	0.901471	0.176471
	0.838235	0.294118
	1.55882	0.323529
	1.00228	0.546697
	0.894077	0.404328
	0.444191	0.700456
	0.552392	0.842825
	2.10706	0.626424
