# Supplementary material for: Glioblastoma remodelling of human neural circuits decreases survival
Source: Nature. 2023 May 3;617(7961):599–607. doi: 10.1038/s41586-023-06036-1 (PMC10191851; doi:10.1038/s41586-023-06036-1)
Supplement: Supplementary file 11 — Source Data Extended Data Fig. 2 [file 41586_2023_6036_MOESM11_ESM.xlsx]

## Sheet: ExFig, 2b
Time	High-Gamma
-1	2.17759
-0.999167	2.20428
-0.998333	2.21565
-0.9975	2.23049
-0.996667	2.14875
-0.995833	2.22861
-0.995	2.2287
-0.994167	2.23263
-0.993333	2.18286
-0.9925	2.18053
-0.991667	2.16629
-0.990833	2.11577
-0.99	2.10533
-0.989167	2.06599
-0.988333	2.1412
-0.9875	2.08452
-0.986667	2.0855
-0.985833	2.0841
-0.985	2.07093
-0.984167	2.05929
-0.983333	2.15121
-0.9825	2.01578
-0.981667	1.92619
-0.980833	1.92278
-0.98	1.92356
-0.979167	1.88275
-0.978333	1.85665
-0.9775	1.835
-0.976667	1.82833
-0.975833	1.84602
-0.975	1.82071
-0.974167	1.83166
-0.973333	1.7853
-0.9725	1.84392
-0.971667	1.8272
-0.970833	1.80847
-0.97	1.74861
-0.969167	1.71229
-0.968333	1.6555
-0.9675	1.68451
-0.966667	1.66459
-0.965833	1.66657
-0.965	1.68402
-0.964167	1.59688
-0.963333	1.64917
-0.9625	1.59721
-0.961667	1.57479
-0.960833	1.60655
-0.96	1.55647
-0.959167	1.59202
-0.958333	1.49742
-0.9575	1.55594
-0.956667	1.49009
-0.955833	1.57304
-0.955	1.54266
-0.954167	1.40293
-0.953333	1.39428
-0.9525	1.34482
-0.951667	1.32746
-0.950833	1.3219
-0.95	1.43271
-0.949167	1.41279
-0.948333	1.32094
-0.9475	1.47667
-0.946667	1.47262
-0.945833	1.44477
-0.945	1.40083
-0.944167	1.35271
-0.943333	1.35288
-0.9425	1.34099
-0.941667	1.33883
-0.940833	1.34833
-0.94	1.29022
-0.939167	1.48573
-0.938333	1.51358
-0.9375	1.51796
-0.936667	1.52277
-0.935833	1.49173
-0.935	1.44968
-0.934167	1.51547
-0.933333	1.46251
-0.9325	1.4145
-0.931667	1.3951
-0.930833	1.39701
-0.93	1.44755
-0.929167	1.45247
-0.928333	1.38044
-0.9275	1.31708
-0.926667	1.46901
-0.925833	1.49967
-0.925	1.41526
-0.924167	1.34665
-0.923333	1.25188
-0.9225	1.27414
-0.921667	1.38873
-0.920833	1.35963
-0.92	1.37572
-0.919167	1.42823
-0.918333	1.25336
-0.9175	1.26058
-0.916667	1.10406
-0.915833	1.22913
-0.915	1.18684
-0.914167	1.16735
-0.913333	1.15758
-0.9125	1.06139
-0.911667	1.11431
-0.910833	1.21883
-0.91	1.21176
-0.909167	1.08647
-0.908333	1.10265
-0.9075	1.08181
-0.906667	0.957749
-0.905833	0.948638
-0.905	0.893675
-0.904167	0.875238
-0.903333	0.873865
-0.9025	0.876854
-0.901667	0.893611
-0.900833	0.943956
-0.9	0.765592
-0.899167	0.727548
-0.898333	0.746985
-0.8975	0.79114
-0.896667	0.8587
-0.895833	0.927463
-0.895	0.913962
-0.894167	0.87585
-0.893333	0.892258
-0.8925	0.814772
-0.891667	0.892242
-0.890833	0.984604
-0.89	0.902202
-0.889167	0.942743
-0.888333	0.935268
-0.8875	0.920608
-0.886667	0.948076
-0.885833	1.00997
-0.885	1.02361
-0.884167	1.0399
-0.883333	1.08792
-0.8825	1.09927
-0.881667	1.05138
-0.880833	1.08947
-0.88	1.02703
-0.879167	1.04877
-0.878333	1.08436
-0.8775	1.01461
-0.876667	1.11664
-0.875833	1.18587
-0.875	1.16112
-0.874167	1.23858
-0.873333	1.15864
-0.8725	1.2172
-0.871667	1.07181
-0.870833	1.23018
-0.87	1.30496
-0.869167	1.30309
-0.868333	1.2693
-0.8675	1.21442
-0.866667	1.28839
-0.865833	1.29651
-0.865	1.29035
-0.864167	1.13875
-0.863333	1.22508
-0.8625	1.20256
-0.861667	1.2046
-0.860833	1.28497
-0.86	1.28864
-0.859167	1.24866
-0.858333	1.22536
-0.8575	1.23385
-0.856667	1.2545
-0.855833	1.25248
-0.855	1.20859
-0.854167	1.24878
-0.853333	1.56579
-0.8525	1.59979
-0.851667	1.52439
-0.850833	1.5293
-0.85	1.42368
-0.849167	1.2844
-0.848333	1.30901
-0.8475	1.40867
-0.846667	1.39418
-0.845833	1.40699
-0.845	1.47541
-0.844167	1.49825
-0.843333	1.54458
-0.8425	1.47874
-0.841667	1.40059
-0.840833	1.41313
-0.84	1.47144
-0.839167	1.49126
-0.838333	1.421
-0.8375	1.37202
-0.836667	1.44803
-0.835833	1.48072
-0.835	1.47589
-0.834167	1.52872
-0.833333	1.51512
-0.8325	1.46917
-0.831667	1.44133
-0.830833	1.49655
-0.83	1.50091
-0.829167	1.41188
-0.828333	1.41419
-0.8275	1.45594
-0.826667	1.54404
-0.825833	1.51786
-0.825	1.51092
-0.824167	1.5065
-0.823333	1.52955
-0.8225	1.49819
-0.821667	1.54486
-0.820833	1.49452
-0.82	1.51991
-0.819167	1.56474
-0.818333	1.59527
-0.8175	1.64342
-0.816667	1.64373
-0.815833	1.58598
-0.815	1.61552
-0.814167	1.62768
-0.813333	1.64432
-0.8125	1.60681
-0.811667	1.63996
-0.810833	1.62304
-0.81	1.70122
-0.809167	1.67105
-0.808333	1.63311
-0.8075	1.61849
-0.806667	1.533
-0.805833	1.53553
-0.805	1.5614
-0.804167	1.5465
-0.803333	1.53042
-0.8025	1.57731
-0.801667	1.43733
-0.800833	1.48916
-0.8	1.47336
-0.799167	1.50964
-0.798333	1.5188
-0.7975	1.5196
-0.796667	1.52439
-0.795833	1.20113
-0.795	1.23467
-0.794167	1.24756
-0.793333	1.6478
-0.7925	1.67831
-0.791667	1.69599
-0.790833	1.62908
-0.79	1.51287
-0.789167	1.47098
-0.788333	1.47082
-0.7875	1.44232
-0.786667	1.44756
-0.785833	1.40185
-0.785	1.42811
-0.784167	1.48341
-0.783333	1.47591
-0.7825	1.28329
-0.781667	1.10506
-0.780833	1.19825
-0.78	1.19673
-0.779167	1.27246
-0.778333	1.30394
-0.7775	1.32763
-0.776667	1.34476
-0.775833	1.34613
-0.775	1.12596
-0.774167	1.09851
-0.773333	1.05404
-0.7725	0.971574
-0.771667	0.945604
-0.770833	0.928461
-0.77	0.93432
-0.769167	0.912075
-0.768333	1.07926
-0.7675	1.03555
-0.766667	1.04557
-0.765833	1.06731
-0.765	1.00679
-0.764167	0.918878
-0.763333	0.789008
-0.7625	0.742772
-0.761667	0.818049
-0.760833	0.776398
-0.76	0.727192
-0.759167	0.811348
-0.758333	0.710968
-0.7575	0.675445
-0.756667	0.754735
-0.755833	0.620243
-0.755	0.578102
-0.754167	0.648384
-0.753333	0.653042
-0.7525	0.680526
-0.751667	0.643233
-0.750833	0.65189
-0.75	0.6519
-0.749167	0.587823
-0.748333	0.582774
-0.7475	0.564626
-0.746667	0.501234
-0.745833	0.534452
-0.745	0.520701
-0.744167	0.543193
-0.743333	0.528823
-0.7425	0.528746
-0.741667	0.511783
-0.740833	0.513812
-0.74	0.473242
-0.739167	0.567611
-0.738333	0.522429
-0.7375	0.531936
-0.736667	0.544326
-0.735833	0.606171
-0.735	0.603218
-0.734167	0.595774
-0.733333	0.596555
-0.7325	0.578701
-0.731667	0.479861
-0.730833	0.532093
-0.73	0.552555
-0.729167	0.550203
-0.728333	0.550637
-0.7275	0.599425
-0.726667	0.642289
-0.725833	0.664775
-0.725	0.620656
-0.724167	0.572581
-0.723333	0.559593
-0.7225	0.543621
-0.721667	0.4803
-0.720833	0.527513
-0.72	0.556566
-0.719167	0.518631
-0.718333	0.547903
-0.7175	0.566852
-0.716667	0.523166
-0.715833	0.494126
-0.715	0.43841
-0.714167	0.644752
-0.713333	0.624169
-0.7125	0.563114
-0.711667	0.60752
-0.710833	0.671441
-0.71	0.667634
-0.709167	0.698208
-0.708333	0.686672
-0.7075	0.816001
-0.706667	0.799473
-0.705833	0.759012
-0.705	0.789817
-0.704167	0.800759
-0.703333	0.740662
-0.7025	0.683499
-0.701667	0.770071
-0.700833	0.779104
-0.7	0.768976
-0.699167	0.75898
-0.698333	0.745842
-0.6975	0.68559
-0.696667	0.705127
-0.695833	0.746638
-0.695	0.729235
-0.694167	0.621783
-0.693333	0.529176
-0.6925	0.551086
-0.691667	0.593944
-0.690833	0.567081
-0.69	0.61636
-0.689167	0.739713
-0.688333	0.755988
-0.6875	0.814252
-0.686667	0.794189
-0.685833	0.753326
-0.685	0.813894
-0.684167	0.779268
-0.683333	0.610046
-0.6825	0.588091
-0.681667	0.658623
-0.680833	0.67211
-0.68	0.803147
-0.679167	0.723593
-0.678333	0.916204
-0.6775	0.975158
-0.676667	1.06066
-0.675833	1.05259
-0.675	0.994842
-0.674167	0.952812
-0.673333	0.972916
-0.6725	1.07487
-0.671667	1.03899
-0.670833	1.12907
-0.67	1.10482
-0.669167	1.14972
-0.668333	1.14393
-0.6675	1.27838
-0.666667	1.29633
-0.665833	1.2773
-0.665	1.30113
-0.664167	1.20665
-0.663333	1.22005
-0.6625	1.23637
-0.661667	1.22318
-0.660833	1.26147
-0.66	1.22226
-0.659167	1.26711
-0.658333	1.21086
-0.6575	1.18234
-0.656667	1.133
-0.655833	1.21258
-0.655	1.33179
-0.654167	1.40676
-0.653333	1.39436
-0.6525	1.5393
-0.651667	1.5344
-0.650833	1.61305
-0.65	1.60524
-0.649167	1.63026
-0.648333	1.41484
-0.6475	1.43363
-0.646667	1.40915
-0.645833	1.3696
-0.645	1.37969
-0.644167	1.39765
-0.643333	1.42703
-0.6425	1.47163
-0.641667	1.53843
-0.640833	1.57969
-0.64	1.68552
-0.639167	1.82537
-0.638333	1.7928
-0.6375	1.79559
-0.636667	1.83842
-0.635833	1.91264
-0.635	1.82185
-0.634167	1.7659
-0.633333	1.75749
-0.6325	1.85324
-0.631667	1.80767
-0.630833	1.81006
-0.63	1.83562
-0.629167	1.89876
-0.628333	1.90937
-0.6275	1.8543
-0.626667	1.89849
-0.625833	1.8318
-0.625	1.84527
-0.624167	1.90755
-0.623333	1.94015
-0.6225	1.92907
-0.621667	1.95333
-0.620833	1.92608
-0.62	2.02704
-0.619167	1.97092
-0.618333	1.95872
-0.6175	2.04605
-0.616667	1.96934
-0.615833	2.10907
-0.615	2.21184
-0.614167	2.13946
-0.613333	2.1519
-0.6125	2.03672
-0.611667	2.14674
-0.610833	2.06368
-0.61	2.09391
-0.609167	2.04441
-0.608333	2.1928
-0.6075	2.22188
-0.606667	2.36037
-0.605833	2.40314
-0.605	2.55701
-0.604167	2.5596
-0.603333	2.48265
-0.6025	2.35503
-0.601667	2.45056
-0.600833	2.55323
-0.6	2.52327
-0.599167	2.60881
-0.598333	2.63154
-0.5975	2.62926
-0.596667	2.58223
-0.595833	2.47798
-0.595	2.57013
-0.594167	2.60055
-0.593333	2.59623
-0.5925	2.45593
-0.591667	2.5856
-0.590833	2.65764
-0.59	2.67914
-0.589167	2.75444
-0.588333	2.80029
-0.5875	2.80537
-0.586667	2.80803
-0.585833	2.80955
-0.585	2.79052
-0.584167	2.80363
-0.583333	2.77209
-0.5825	2.82599
-0.581667	2.85977
-0.580833	2.9427
-0.58	2.94645
-0.579167	2.92042
-0.578333	2.87093
-0.5775	2.939
-0.576667	2.9574
-0.575833	2.9394
-0.575	2.97091
-0.574167	2.97113
-0.573333	2.87084
-0.5725	2.86874
-0.571667	2.87896
-0.570833	3.04233
-0.57	2.96057
-0.569167	2.98975
-0.568333	3.00156
-0.5675	3.02005
-0.566667	2.85603
-0.565833	2.89209
-0.565	2.81338
-0.564167	2.8259
-0.563333	2.84663
-0.5625	2.81469
-0.561667	2.79858
-0.560833	2.79663
-0.56	2.80404
-0.559167	2.92411
-0.558333	2.92276
-0.5575	2.93465
-0.556667	2.93731
-0.555833	2.91779
-0.555	2.93626
-0.554167	2.95383
-0.553333	2.86988
-0.5525	3.05601
-0.551667	3.10929
-0.550833	3.11681
-0.55	3.03449
-0.549167	3.0803
-0.548333	3.18313
-0.5475	3.23431
-0.546667	3.24559
-0.545833	3.20674
-0.545	3.1839
-0.544167	3.1892
-0.543333	3.19365
-0.5425	3.18809
-0.541667	3.17975
-0.540833	3.02673
-0.54	3.17058
-0.539167	3.19074
-0.538333	3.15865
-0.5375	3.18604
-0.536667	3.03388
-0.535833	3.03414
-0.535	2.99711
-0.534167	3.04555
-0.533333	2.99383
-0.5325	2.97166
-0.531667	3.1045
-0.530833	3.10525
-0.53	3.15643
-0.529167	3.08243
-0.528333	3.11543
-0.5275	2.99991
-0.526667	3.0952
-0.525833	3.02478
-0.525	3.10922
-0.524167	3.14726
-0.523333	3.21776
-0.5225	3.26764
-0.521667	3.30616
-0.520833	3.27695
-0.52	3.25218
-0.519167	3.29838
-0.518333	3.33583
-0.5175	3.22503
-0.516667	3.35999
-0.515833	3.38069
-0.515	3.35316
-0.514167	3.30248
-0.513333	3.2608
-0.5125	3.3901
-0.511667	3.39223
-0.510833	3.37635
-0.51	3.42513
-0.509167	3.46016
-0.508333	3.68644
-0.5075	3.69982
-0.506667	3.76722
-0.505833	3.76923
-0.505	3.71705
-0.504167	3.78813
-0.503333	3.81787
-0.5025	3.78394
-0.501667	3.85796
-0.500833	3.88456
-0.5	3.93801
-0.499167	3.89586
-0.498333	3.89001
-0.4975	3.9666
-0.496667	3.86815
-0.495833	3.85854
-0.495	3.73377
-0.494167	3.87108
-0.493333	3.84032
-0.4925	3.89973
-0.491667	3.77543
-0.490833	3.71889
-0.49	3.83268
-0.489167	3.89407
-0.488333	3.92346
-0.4875	3.94457
-0.486667	3.95119
-0.485833	3.92091
-0.485	3.94598
-0.484167	3.97049
-0.483333	3.9814
-0.4825	3.91147
-0.481667	4.00045
-0.480833	4.04971
-0.48	4.2401
-0.479167	4.33406
-0.478333	4.30015
-0.4775	4.28586
-0.476667	4.34606
-0.475833	4.34892
-0.475	4.37882
-0.474167	4.37446
-0.473333	4.42521
-0.4725	4.45573
-0.471667	4.57068
-0.470833	4.66539
-0.47	4.66672
-0.469167	4.61222
-0.468333	4.57248
-0.4675	4.53529
-0.466667	4.58665
-0.465833	4.51838
-0.465	4.55952
-0.464167	4.61636
-0.463333	4.60333
-0.4625	4.63242
-0.461667	4.62784
-0.460833	4.69297
-0.46	4.70505
-0.459167	4.66117
-0.458333	4.62887
-0.4575	4.63044
-0.456667	4.66042
-0.455833	4.68447
-0.455	4.70766
-0.454167	4.76412
-0.453333	4.75561
-0.4525	4.68877
-0.451667	4.71939
-0.450833	4.61378
-0.45	4.58631
-0.449167	4.46757
-0.448333	4.6681
-0.4475	4.69022
-0.446667	4.75998
-0.445833	4.564
-0.445	4.57147
-0.444167	4.59092
-0.443333	4.61205
-0.4425	4.51636
-0.441667	4.57038
-0.440833	4.5725
-0.44	4.5028
-0.439167	4.59985
-0.438333	4.60348
-0.4375	4.5286
-0.436667	4.65335
-0.435833	4.73881
-0.435	4.63068
-0.434167	4.62961
-0.433333	4.81035
-0.4325	4.82911
-0.431667	4.82316
-0.430833	4.87981
-0.43	4.87421
-0.429167	4.86843
-0.428333	4.92543
-0.4275	4.74076
-0.426667	4.79147
-0.425833	4.75822
-0.425	4.7712
-0.424167	4.77457
-0.423333	4.75621
-0.4225	4.79907
-0.421667	4.79584
-0.420833	4.79265
-0.42	4.81178
-0.419167	4.89115
-0.418333	4.91267
-0.4175	4.86521
-0.416667	4.59629
-0.415833	4.49524
-0.415	4.63553
-0.414167	4.61748
-0.413333	4.52683
-0.4125	4.46549
-0.411667	4.67401
-0.410833	4.69401
-0.41	4.77966
-0.409167	4.61314
-0.408333	4.60291
-0.4075	4.61689
-0.406667	4.57735
-0.405833	4.55083
-0.405	4.57069
-0.404167	4.60494
-0.403333	4.61883
-0.4025	4.49611
-0.401667	4.59622
-0.400833	4.62993
-0.4	4.62446
-0.399167	4.62852
-0.398333	4.57941
-0.3975	4.40633
-0.396667	4.34881
-0.395833	4.49086
-0.395	4.57351
-0.394167	4.59082
-0.393333	4.60196
-0.3925	4.59349
-0.391667	4.56411
-0.390833	4.60552
-0.39	4.53603
-0.389167	4.57641
-0.388333	4.68028
-0.3875	4.67704
-0.386667	4.69605
-0.385833	4.87868
-0.385	4.91866
-0.384167	4.6886
-0.383333	4.70571
-0.3825	4.6609
-0.381667	4.69223
-0.380833	4.76259
-0.38	4.71764
-0.379167	4.73959
-0.378333	4.8096
-0.3775	4.83786
-0.376667	4.90559
-0.375833	4.84447
-0.375	4.90319
-0.374167	4.85942
-0.373333	4.86407
-0.3725	4.86797
-0.371667	4.85468
-0.370833	4.90056
-0.37	4.80675
-0.369167	4.86026
-0.368333	4.68944
-0.3675	4.67427
-0.366667	4.7004
-0.365833	4.6536
-0.365	4.55067
-0.364167	4.49726
-0.363333	4.42614
-0.3625	4.55742
-0.361667	4.51272
-0.360833	4.60985
-0.36	4.68839
-0.359167	4.69352
-0.358333	4.77738
-0.3575	4.77538
-0.356667	4.79731
-0.355833	4.72974
-0.355	4.72059
-0.354167	4.72077
-0.353333	4.70281
-0.3525	4.59296
-0.351667	4.51428
-0.350833	4.59309
-0.35	4.50307
-0.349167	4.52729
-0.348333	4.60223
-0.3475	4.58414
-0.346667	4.61785
-0.345833	4.53612
-0.345	4.41872
-0.344167	4.41121
-0.343333	4.51159
-0.3425	4.58391
-0.341667	4.57288
-0.340833	4.49032
-0.34	4.5038
-0.339167	4.57047
-0.338333	4.48735
-0.3375	4.50842
-0.336667	4.58004
-0.335833	4.56045
-0.335	4.54421
-0.334167	4.54243
-0.333333	4.53893
-0.3325	4.66961
-0.331667	4.66526
-0.330833	4.67135
-0.33	4.6972
-0.329167	4.6839
-0.328333	4.76303
-0.3275	4.76084
-0.326667	4.80625
-0.325833	4.78152
-0.325	4.7797
-0.324167	4.81561
-0.323333	4.80776
-0.3225	4.67721
-0.321667	4.69898
-0.320833	4.78099
-0.32	4.82314
-0.319167	4.79077
-0.318333	4.75241
-0.3175	4.87042
-0.316667	4.80468
-0.315833	4.90718
-0.315	4.85364
-0.314167	4.82196
-0.313333	4.84198
-0.3125	4.85218
-0.311667	4.87619
-0.310833	4.90547
-0.31	4.86487
-0.309167	4.83663
-0.308333	4.86627
-0.3075	4.95601
-0.306667	5.00509
-0.305833	4.90823
-0.305	4.90951
-0.304167	4.94449
-0.303333	5.05848
-0.3025	5.1176
-0.301667	4.98381
-0.300833	5.02415
-0.3	5.05656
-0.299167	5.17036
-0.298333	5.1734
-0.2975	5.30588
-0.296667	5.32762
-0.295833	5.35045
-0.295	5.37898
-0.294167	5.24428
-0.293333	5.37245
-0.2925	5.50078
-0.291667	5.40847
-0.290833	5.35807
-0.29	5.33229
-0.289167	5.37668
-0.288333	5.44189
-0.2875	5.41285
-0.286667	5.43557
-0.285833	5.39185
-0.285	5.49096
-0.284167	5.51034
-0.283333	5.57138
-0.2825	5.60908
-0.281667	5.60454
-0.280833	5.61677
-0.28	5.65723
-0.279167	5.70259
-0.278333	5.68955
-0.2775	5.82406
-0.276667	5.97313
-0.275833	5.9189
-0.275	6.04248
-0.274167	6.11935
-0.273333	6.0557
-0.2725	6.16161
-0.271667	6.27208
-0.270833	6.27838
-0.27	6.26864
-0.269167	6.30058
-0.268333	6.22147
-0.2675	6.2117
-0.266667	6.17792
-0.265833	6.12791
-0.265	6.07959
-0.264167	6.15144
-0.263333	6.09602
-0.2625	6.13613
-0.261667	6.00281
-0.260833	5.97061
-0.26	5.87199
-0.259167	6.03159
-0.258333	6.01034
-0.2575	6.12319
-0.256667	6.33914
-0.255833	6.21189
-0.255	6.21248
-0.254167	6.28172
-0.253333	6.25861
-0.2525	5.89065
-0.251667	5.80461
-0.250833	5.93111
-0.25	5.9312
-0.249167	6.07416
-0.248333	6.10405
-0.2475	6.28565
-0.246667	6.24921
-0.245833	6.27733
-0.245	6.32558
-0.244167	6.37665
-0.243333	6.56832
-0.2425	6.38756
-0.241667	6.48579
-0.240833	6.55044
-0.24	6.34606
-0.239167	6.4236
-0.238333	6.5698
-0.2375	6.51811
-0.236667	6.55169
-0.235833	6.70235
-0.235	6.82403
-0.234167	6.96412
-0.233333	6.91798
-0.2325	6.97196
-0.231667	6.84923
-0.230833	7.00639
-0.23	7.05771
-0.229167	6.95394
-0.228333	7.06612
-0.2275	7.0515
-0.226667	6.98254
-0.225833	7.07812
-0.225	7.12708
-0.224167	7.26457
-0.223333	7.24758
-0.2225	7.38004
-0.221667	7.37753
-0.220833	7.5657
-0.22	7.67544
-0.219167	7.68822
-0.218333	7.74066
-0.2175	7.80578
-0.216667	7.85422
-0.215833	8.09293
-0.215	8.11607
-0.214167	8.32745
-0.213333	8.29671
-0.2125	8.3122
-0.211667	8.40615
-0.210833	8.4154
-0.21	8.53091
-0.209167	8.52231
-0.208333	8.49807
-0.2075	8.48243
-0.206667	8.5945
-0.205833	8.54001
-0.205	8.53964
-0.204167	8.48507
-0.203333	8.37566
-0.2025	8.39444
-0.201667	8.42708
-0.200833	8.44677
-0.2	8.50527
-0.199167	8.41707
-0.198333	8.41271
-0.1975	8.42271
-0.196667	8.37534
-0.195833	8.35315
-0.195	8.60164
-0.194167	8.54208
-0.193333	8.67127
-0.1925	8.62664
-0.191667	8.52711
-0.190833	8.51591
-0.19	8.56163
-0.189167	8.5772
-0.188333	8.61638
-0.1875	8.58955
-0.186667	8.49035
-0.185833	8.50571
-0.185	8.68817
-0.184167	8.87435
-0.183333	8.90144
-0.1825	8.96347
-0.181667	8.92665
-0.180833	8.95064
-0.18	8.83265
-0.179167	8.85316
-0.178333	8.87739
-0.1775	8.7921
-0.176667	8.98124
-0.175833	8.7518
-0.175	8.75183
-0.174167	8.76575
-0.173333	8.77208
-0.1725	8.77323
-0.171667	8.63192
-0.170833	8.81801
-0.17	8.82703
-0.169167	8.90173
-0.168333	8.87173
-0.1675	8.87266
-0.166667	8.88805
-0.165833	8.75389
-0.165	8.69414
-0.164167	8.74533
-0.163333	8.70965
-0.1625	8.73309
-0.161667	8.64383
-0.160833	8.71276
-0.16	8.9501
-0.159167	9.00489
-0.158333	9.07638
-0.1575	8.9625
-0.156667	8.96013
-0.155833	9.0768
-0.155	9.23451
-0.154167	9.17885
-0.153333	9.15967
-0.1525	9.11492
-0.151667	9.11703
-0.150833	9.10706
-0.15	9.13259
-0.149167	9.01604
-0.148333	9.18804
-0.1475	9.17604
-0.146667	9.1416
-0.145833	9.19832
-0.145	9.14783
-0.144167	9.09536
-0.143333	8.99134
-0.1425	8.96174
-0.141667	8.94997
-0.140833	8.93801
-0.14	8.88836
-0.139167	9.0347
-0.138333	9.03579
-0.1375	9.00648
-0.136667	9.11147
-0.135833	9.10705
-0.135	9.20304
-0.134167	9.08094
-0.133333	9.01025
-0.1325	9.08461
-0.131667	9.12806
-0.130833	9.18363
-0.13	9.21883
-0.129167	9.18734
-0.128333	9.1109
-0.1275	9.10141
-0.126667	9.07244
-0.125833	9.01451
-0.125	8.97266
-0.124167	9.04979
-0.123333	9.0005
-0.1225	9.00163
-0.121667	9.01718
-0.120833	8.99587
-0.12	8.91566
-0.119167	8.93124
-0.118333	8.92286
-0.1175	8.89723
-0.116667	8.84044
-0.115833	8.81937
-0.115	8.80435
-0.114167	8.7883
-0.113333	8.69456
-0.1125	8.62831
-0.111667	8.75049
-0.110833	8.71911
-0.11	8.68945
-0.109167	8.68114
-0.108333	8.57567
-0.1075	8.50238
-0.106667	8.43325
-0.105833	8.46081
-0.105	8.47759
-0.104167	8.56537
-0.103333	8.55334
-0.1025	8.5468
-0.101667	8.50998
-0.100833	8.63839
-0.1	8.64396
-0.0991667	8.63525
-0.0983333	8.65073
-0.0975	8.54388
-0.0966667	8.53355
-0.0958333	8.56777
-0.095	8.6766
-0.0941667	8.60722
-0.0933333	8.67278
-0.0925	8.71842
-0.0916667	8.54714
-0.0908333	8.56582
-0.09	8.60876
-0.0891667	8.59379
-0.0883333	8.62777
-0.0875	8.64254
-0.0866667	8.69892
-0.0858333	8.68409
-0.085	8.54761
-0.0841667	8.60206
-0.0833333	8.80363
-0.0825	8.55684
-0.0816667	8.66342
-0.0808333	8.66416
-0.08	8.71939
-0.0791667	8.71388
-0.0783333	8.70207
-0.0775	8.73081
-0.0766667	8.73612
-0.0758333	8.6754
-0.075	8.72994
-0.0741667	8.72539
-0.0733333	8.76049
-0.0725	8.75065
-0.0716667	8.7448
-0.0708333	8.85971
-0.07	8.9094
-0.0691667	8.92796
-0.0683333	8.92871
-0.0675	8.9129
-0.0666667	8.92622
-0.0658333	8.99655
-0.065	8.91003
-0.0641667	8.88497
-0.0633333	8.91412
-0.0625	8.97356
-0.0616667	9.02527
-0.0608333	9.04946
-0.06	9.05955
-0.0591667	9.09798
-0.0583333	8.99513
-0.0575	9.0706
-0.0566667	9.11992
-0.0558333	9.00082
-0.055	8.91637
-0.0541667	8.87654
-0.0533333	9.08728
-0.0525	9.09477
-0.0516667	9.01897
-0.0508333	9.11774
-0.05	9.11377
-0.0491667	9.03738
-0.0483333	9.10048
-0.0475	9.18276
-0.0466667	9.13754
-0.0458333	9.11027
-0.045	9.16663
-0.0441667	9.18444
-0.0433333	9.20367
-0.0425	9.16653
-0.0416667	9.22088
-0.0408333	9.26039
-0.04	9.32373
-0.0391667	9.32806
-0.0383333	9.42293
-0.0375	9.58757
-0.0366667	9.63776
-0.0358333	9.69137
-0.035	9.76967
-0.0341667	9.7666
-0.0333333	9.71283
-0.0325	9.72219
-0.0316667	9.78121
-0.0308333	9.77336
-0.03	9.71782
-0.0291667	9.71531
-0.0283333	9.78103
-0.0275	9.77539
-0.0266667	9.89053
-0.0258333	9.93419
-0.025	10.038
-0.0241667	10.1858
-0.0233333	10.1358
-0.0225	10.112
-0.0216667	10.1996
-0.0208333	10.1376
-0.02	10.3586
-0.0191667	10.4128
-0.0183333	10.396
-0.0175	10.415
-0.0166667	10.2855
-0.0158333	10.3748
-0.015	10.3291
-0.0141667	10.3636
-0.0133333	10.2403
-0.0125	10.3285
-0.0116667	10.3366
-0.0108333	10.3223
-0.01	10.3811
-0.00916667	10.4093
-0.00833333	10.3818
-0.0075	10.2389
-0.00666667	10.2249
-0.00583333	10.3104
-0.005	10.3112
-0.00416667	10.4399
-0.00333333	10.626
-0.0025	10.6076
-0.00166667	10.5772
-0.000833333	10.573
0	10.5043
0.000833333	10.505
0.00166667	10.4815
0.0025	10.4616
0.00333333	10.5325
0.00416667	10.5361
0.005	10.5348
0.00583333	10.5046
0.00666667	10.4974
0.0075	10.5109
0.00833333	10.5247
0.00916667	10.533
0.01	10.4262
0.0108333	10.407
0.0116667	10.3045
0.0125	10.3171
0.0133333	10.3702
0.0141667	10.2347
0.015	10.3367
0.0158333	10.3267
0.0166667	10.3971
0.0175	10.4379
0.0183333	10.4198
0.0191667	10.3505
0.02	10.3581
0.0208333	10.3697
0.0216667	10.3969
0.0225	10.3226
0.0233333	10.3773
0.0241667	10.5722
0.025	10.4694
0.0258333	10.4657
0.0266667	10.3852
0.0275	10.3963
0.0283333	10.2512
0.0291667	10.2279
0.03	10.224
0.0308333	10.1112
0.0316667	10.1355
0.0325	10.123
0.0333333	10.0347
0.0341667	10.0316
0.035	10.0763
0.0358333	10.081
0.0366667	10.043
0.0375	9.96375
0.0383333	10.0394
0.0391667	9.98986
0.04	9.98605
0.0408333	9.94352
0.0416667	9.9525
0.0425	10.0067
0.0433333	10.0396
0.0441667	10.0799
0.045	10.0305
0.0458333	9.92494
0.0466667	9.91384
0.0475	9.88772
0.0483333	9.8652
0.0491667	9.85687
0.05	9.85427
0.0508333	9.73808
0.0516667	9.93742
0.0525	10.0386
0.0533333	9.95195
0.0541667	9.98698
0.055	9.97226
0.0558333	9.86446
0.0566667	9.80933
0.0575	9.79151
0.0583333	9.70608
0.0591667	9.78237
0.06	9.74557
0.0608333	9.8941
0.0616667	9.86905
0.0625	9.85984
0.0633333	9.81114
0.0641667	9.7827
0.065	9.83316
0.0658333	9.73373
0.0666667	9.83328
0.0675	9.81334
0.0683333	9.78481
0.0691667	9.7836
0.07	9.82901
0.0708333	9.83259
0.0716667	9.86682
0.0725	9.82824
0.0733333	9.77851
0.0741667	9.90282
0.075	9.99772
0.0758333	9.95282
0.0766667	9.96364
0.0775	9.95407
0.0783333	9.92053
0.0791667	9.92405
0.08	9.96864
0.0808333	9.93762
0.0816667	9.9462
0.0825	9.85627
0.0833333	9.79657
0.0841667	9.77387
0.085	9.7836
0.0858333	9.67686
0.0866667	9.58876
0.0875	9.43227
0.0883333	9.45193
0.0891667	9.41846
0.09	9.34162
0.0908333	9.35781
0.0916667	9.35342
0.0925	9.46471
0.0933333	9.50529
0.0941667	9.51348
0.095	9.49728
0.0958333	9.48494
0.0966667	9.41484
0.0975	9.32479
0.0983333	9.42725
0.0991667	9.21537
0.1	9.05778
0.100833	9.03061
0.101667	9.09709
0.1025	9.3002
0.103333	9.18386
0.104167	9.14218
0.105	8.98596
0.105833	8.94883
0.106667	8.97219
0.1075	8.92682
0.108333	8.8719
0.109167	8.67836
0.11	8.65214
0.110833	8.67373
0.111667	8.60046
0.1125	8.58427
0.113333	8.53476
0.114167	8.47511
0.115	8.50077
0.115833	8.45831
0.116667	8.3751
0.1175	8.39852
0.118333	8.39249
0.119167	8.36502
0.12	8.33018
0.120833	8.33463
0.121667	8.30221
0.1225	8.23357
0.123333	8.18612
0.124167	8.23399
0.125	8.30848
0.125833	8.36753
0.126667	8.3024
0.1275	8.31377
0.128333	8.33998
0.129167	8.33669
0.13	8.36694
0.130833	8.39555
0.131667	8.1473
0.1325	8.01856
0.133333	7.94113
0.134167	7.94737
0.135	7.93925
0.135833	7.9775
0.136667	7.88028
0.1375	7.83172
0.138333	7.84514
0.139167	7.73304
0.14	7.86184
0.140833	7.87896
0.141667	7.86784
0.1425	7.91322
0.143333	7.71181
0.144167	7.73746
0.145	7.61663
0.145833	7.63145
0.146667	7.57506
0.1475	7.64659
0.148333	7.62672
0.149167	7.60283
0.15	7.51641
0.150833	7.47824
0.151667	7.57572
0.1525	7.57834
0.153333	7.57923
0.154167	7.48364
0.155	7.5548
0.155833	7.50236
0.156667	7.35508
0.1575	7.3896
0.158333	7.25862
0.159167	7.22032
0.16	7.21876
0.160833	7.20165
0.161667	7.22986
0.1625	7.169
0.163333	7.1931
0.164167	7.12599
0.165	7.07125
0.165833	6.98324
0.166667	6.89085
0.1675	6.69129
0.168333	6.75729
0.169167	6.78285
0.17	6.69548
0.170833	6.86239
0.171667	6.85522
0.1725	6.88645
0.173333	6.90888
0.174167	6.92989
0.175	6.86825
0.175833	6.91502
0.176667	6.82049
0.1775	6.81318
0.178333	6.82515
0.179167	6.85575
0.18	6.84121
0.180833	6.87959
0.181667	6.80316
0.1825	6.7942
0.183333	6.8364
0.184167	6.80281
0.185	6.83034
0.185833	6.81161
0.186667	6.76627
0.1875	6.76838
0.188333	6.77447
0.189167	6.76095
0.19	6.75096
0.190833	6.76775
0.191667	6.63544
0.1925	6.67858
0.193333	6.63917
0.194167	6.63631
0.195	6.57239
0.195833	6.55814
0.196667	6.55446
0.1975	6.602
0.198333	6.59697
0.199167	6.60265
0.2	6.62669
0.200833	6.62076
0.201667	6.65599
0.2025	6.67007
0.203333	6.70065
0.204167	6.66194
0.205	6.68403
0.205833	6.70803
0.206667	6.6494
0.2075	6.66407
0.208333	6.5346
0.209167	6.57984
0.21	6.59767
0.210833	6.71149
0.211667	6.72494
0.2125	6.68613
0.213333	6.64604
0.214167	6.60866
0.215	6.61212
0.215833	6.62977
0.216667	6.58278
0.2175	6.74448
0.218333	6.75937
0.219167	6.70548
0.22	6.68286
0.220833	6.71681
0.221667	6.79294
0.2225	6.85772
0.223333	6.91174
0.224167	6.86018
0.225	6.86907
0.225833	6.95539
0.226667	6.81882
0.2275	6.66637
0.228333	6.65544
0.229167	6.61427
0.23	6.61618
0.230833	6.70097
0.231667	6.69814
0.2325	6.61957
0.233333	6.66394
0.234167	6.66071
0.235	6.71133
0.235833	6.75583
0.236667	6.7447
0.2375	6.83719
0.238333	6.65519
0.239167	6.66202
0.24	6.69223
0.240833	6.5124
0.241667	6.51919
0.2425	6.52622
0.243333	6.52789
0.244167	6.50799
0.245	6.41028
0.245833	6.3865
0.246667	6.38924
0.2475	6.45507
0.248333	6.47006
0.249167	6.47869
0.25	6.49163
0.250833	6.52185
0.251667	6.50041
0.2525	6.34521
0.253333	6.32714
0.254167	6.34166
0.255	6.31061
0.255833	6.35162
0.256667	6.30592
0.2575	6.3337
0.258333	6.28068
0.259167	6.17518
0.26	6.2357
0.260833	6.22047
0.261667	6.23617
0.2625	6.23653
0.263333	6.21141
0.264167	6.28392
0.265	6.31839
0.265833	6.26811
0.266667	6.23121
0.2675	6.25913
0.268333	6.19101
0.269167	6.22559
0.27	6.13345
0.270833	6.09366
0.271667	6.05043
0.2725	5.84069
0.273333	5.90012
0.274167	5.97749
0.275	6.05688
0.275833	6.01136
0.276667	6.05184
0.2775	5.9979
0.278333	5.8807
0.279167	5.85978
0.28	5.79587
0.280833	5.82642
0.281667	5.81831
0.2825	5.71177
0.283333	5.69536
0.284167	5.67987
0.285	5.68762
0.285833	5.71559
0.286667	5.6033
0.2875	5.50016
0.288333	5.28673
0.289167	5.26729
0.29	5.42466
0.290833	5.24422
0.291667	5.22388
0.2925	5.14906
0.293333	5.10301
0.294167	5.09017
0.295	5.12439
0.295833	4.95831
0.296667	4.96912
0.2975	4.94337
0.298333	5.01733
0.299167	5.23402
0.3	5.21007
0.300833	5.21094
0.301667	5.13605
0.3025	5.19482
0.303333	5.18214
0.304167	5.14653
0.305	5.18057
0.305833	4.93519
0.306667	4.94284
0.3075	4.92072
0.308333	4.92807
0.309167	4.92895
0.31	5.07814
0.310833	5.00513
0.311667	4.98681
0.3125	4.97233
0.313333	5.04109
0.314167	5.07778
0.315	5.17842
0.315833	5.21149
0.316667	5.21304
0.3175	5.15639
0.318333	5.1006
0.319167	5.24634
0.32	5.21227
0.320833	5.17255
0.321667	5.23374
0.3225	5.24191
0.323333	5.22881
0.324167	5.27734
0.325	5.25628
0.325833	5.2372
0.326667	5.22337
0.3275	5.32279
0.328333	5.38294
0.329167	5.36086
0.33	5.44784
0.330833	5.36861
0.331667	5.37221
0.3325	5.36188
0.333333	5.34954
0.334167	5.35872
0.335	5.38416
0.335833	5.42292
0.336667	5.42456
0.3375	5.42281
0.338333	5.42314
0.339167	5.38438
0.34	5.36645
0.340833	5.35492
0.341667	5.35543
0.3425	5.36237
0.343333	5.33496
0.344167	5.42278
0.345	5.41154
0.345833	5.29468
0.346667	5.33954
0.3475	5.30838
0.348333	5.33371
0.349167	5.35768
0.35	5.35555
0.350833	5.49238
0.351667	5.48033
0.3525	5.54997
0.353333	5.43018
0.354167	5.44126
0.355	5.47749
0.355833	5.47568
0.356667	5.49083
0.3575	5.47871
0.358333	5.53411
0.359167	5.56345
0.36	5.56643
0.360833	5.5984
0.361667	5.56153
0.3625	5.66214
0.363333	5.68989
0.364167	5.67857
0.365	5.70266
0.365833	5.6173
0.366667	5.71774
0.3675	5.63323
0.368333	5.59504
0.369167	5.49037
0.37	5.47751
0.370833	5.32301
0.371667	5.34538
0.3725	5.38288
0.373333	5.42743
0.374167	5.43124
0.375	5.3413
0.375833	5.34646
0.376667	5.4511
0.3775	5.30979
0.378333	5.33018
0.379167	5.35788
0.38	5.32817
0.380833	5.37814
0.381667	5.34027
0.3825	5.38729
0.383333	5.3451
0.384167	5.40305
0.385	5.38759
0.385833	5.41951
0.386667	5.3759
0.3875	5.45632
0.388333	5.48083
0.389167	5.40665
0.39	5.39224
0.390833	5.44445
0.391667	5.43064
0.3925	5.55382
0.393333	5.67435
0.394167	5.67645
0.395	5.60631
0.395833	5.58256
0.396667	5.46511
0.3975	5.45977
0.398333	5.62255
0.399167	5.53128
0.4	5.52656
0.400833	5.45657
0.401667	5.5089
0.4025	5.53068
0.403333	5.53693
0.404167	5.44589
0.405	5.44558
0.405833	5.40938
0.406667	5.35975
0.4075	5.3348
0.408333	5.30744
0.409167	5.32961
0.41	5.32932
0.410833	5.30553
0.411667	5.29381
0.4125	5.35245
0.413333	5.49661
0.414167	5.41989
0.415	5.45039
0.415833	5.4057
0.416667	5.37661
0.4175	5.35388
0.418333	5.34242
0.419167	5.3316
0.42	5.32431
0.420833	5.30414
0.421667	5.36653
0.4225	5.3668
0.423333	5.55105
0.424167	5.51565
0.425	5.451
0.425833	5.35315
0.426667	5.38207
0.4275	5.3574
0.428333	5.32716
0.429167	5.34091
0.43	5.30616
0.430833	5.4653
0.431667	5.49216
0.4325	5.47125
0.433333	5.41078
0.434167	5.45293
0.435	5.30876
0.435833	5.12489
0.436667	5.13938
0.4375	5.10622
0.438333	5.06063
0.439167	5.05426
0.44	5.02726
0.440833	4.97262
0.441667	4.98562
0.4425	4.99279
0.443333	4.98213
0.444167	4.97811
0.445	4.98835
0.445833	4.87735
0.446667	4.83436
0.4475	4.76571
0.448333	4.87765
0.449167	4.92936
0.45	4.83186
0.450833	4.84751
0.451667	4.93375
0.4525	4.96334
0.453333	4.95532
0.454167	4.9082
0.455	4.85138
0.455833	4.84871
0.456667	4.84929
0.4575	4.83768
0.458333	4.63512
0.459167	4.65674
0.46	4.63728
0.460833	4.60093
0.461667	4.63788
0.4625	4.61259
0.463333	4.61344
0.464167	4.65939
0.465	4.52927
0.465833	4.68581
0.466667	4.67458
0.4675	4.7026
0.468333	4.63212
0.469167	4.6295
0.47	4.57774
0.470833	4.47151
0.471667	4.41237
0.4725	4.40753
0.473333	4.44639
0.474167	4.44617
0.475	4.42243
0.475833	4.41014
0.476667	4.50791
0.4775	4.45818
0.478333	4.47421
0.479167	4.43769
0.48	4.43878
0.480833	4.44351
0.481667	4.45751
0.4825	4.34702
0.483333	4.59291
0.484167	4.60976
0.485	4.54233
0.485833	4.61698
0.486667	4.48203
0.4875	4.37187
0.488333	4.35318
0.489167	4.36809
0.49	4.285
0.490833	4.33235
0.491667	4.33789
0.4925	4.26789
0.493333	4.26362
0.494167	4.26856
0.495	4.20345
0.495833	4.08198
0.496667	4.05706
0.4975	4.0127
0.498333	3.97374
0.499167	3.93556
0.5	3.96746
0.500833	3.92992
0.501667	3.90263
0.5025	3.87336
0.503333	3.95922
0.504167	3.95526
0.505	3.94561
0.505833	3.94442
0.506667	3.91333
0.5075	3.8782
0.508333	3.84759
0.509167	3.78916
0.51	3.77954
0.510833	3.95232
0.511667	4.00684
0.5125	4.03244
0.513333	4.00101
0.514167	3.96861
0.515	3.89577
0.515833	3.80812
0.516667	3.82931
0.5175	3.8401
0.518333	3.8204
0.519167	3.84068
0.52	3.79532
0.520833	3.88787
0.521667	3.77726
0.5225	3.73641
0.523333	3.7089
0.524167	3.68473
0.525	3.6995
0.525833	3.7079
0.526667	3.70075
0.5275	3.63176
0.528333	3.55667
0.529167	3.46128
0.53	3.56492
0.530833	3.3965
0.531667	3.39094
0.5325	3.41263
0.533333	3.48723
0.534167	3.39285
0.535	3.37542
0.535833	3.52455
0.536667	3.65308
0.5375	3.58764
0.538333	3.47317
0.539167	3.47104
0.54	3.54296
0.540833	3.65858
0.541667	3.63756
0.5425	3.54561
0.543333	3.507
0.544167	3.46639
0.545	3.44647
0.545833	3.47934
0.546667	3.52315
0.5475	3.41137
0.548333	3.38571
0.549167	3.41625
0.55	3.39982
0.550833	3.3794
0.551667	3.33778
0.5525	3.32234
0.553333	3.29468
0.554167	3.29292
0.555	3.26776
0.555833	3.1408
0.556667	3.08724
0.5575	3.18467
0.558333	3.14061
0.559167	3.29496
0.56	3.18232
0.560833	3.21056
0.561667	3.25259
0.5625	3.35717
0.563333	3.33658
0.564167	3.27957
0.565	3.30934
0.565833	3.20636
0.566667	3.19349
0.5675	3.24158
0.568333	3.18595
0.569167	3.13118
0.57	3.08078
0.570833	3.02655
0.571667	3.07692
0.5725	3.08842
0.573333	3.07915
0.574167	3.05034
0.575	3.04903
0.575833	3.04379
0.576667	3.08568
0.5775	3.07659
0.578333	3.10757
0.579167	3.09558
0.58	3.09847
0.580833	3.07195
0.581667	3.01515
0.5825	3.04389
0.583333	2.99676
0.584167	2.94864
0.585	2.95975
0.585833	2.99982
0.586667	3.0025
0.5875	2.93837
0.588333	2.92604
0.589167	2.90696
0.59	2.89389
0.590833	2.89053
0.591667	2.82605
0.5925	2.95413
0.593333	2.90639
0.594167	2.90641
0.595	2.8715
0.595833	2.78972
0.596667	2.76697
0.5975	2.80278
0.598333	2.70175
0.599167	2.6745
0.6	2.65503
0.600833	2.63115
0.601667	2.61666
0.6025	2.56963
0.603333	2.62434
0.604167	2.68269
0.605	2.67383
0.605833	2.65464
0.606667	2.61533
0.6075	2.61858
0.608333	2.63307
0.609167	2.64038
0.61	2.63818
0.610833	2.54473
0.611667	2.55291
0.6125	2.48031
0.613333	2.48561
0.614167	2.45336
0.615	2.44968
0.615833	2.34787
0.616667	2.365
0.6175	2.34384
0.618333	2.30483
0.619167	2.33584
0.62	2.32526
0.620833	2.24819
0.621667	2.24905
0.6225	2.19871
0.623333	2.18927
0.624167	2.18401
0.625	2.18756
0.625833	2.1828
0.626667	2.21894
0.6275	2.10372
0.628333	2.10353
0.629167	2.12565
0.63	2.11533
0.630833	2.1031
0.631667	2.20071
0.6325	2.1961
0.633333	2.19578
0.634167	2.16371
0.635	2.14721
0.635833	2.14949
0.636667	2.14153
0.6375	2.1576
0.638333	2.17599
0.639167	2.15641
0.64	2.00652
0.640833	2.00348
0.641667	2.08147
0.6425	2.07274
0.643333	1.99168
0.644167	2.01377
0.645	2.04022
0.645833	2.07298
0.646667	2.0525
0.6475	2.0372
0.648333	2.02204
0.649167	2.00609
0.65	2.0127
0.650833	1.99046
0.651667	1.96223
0.6525	1.84518
0.653333	1.82236
0.654167	1.8269
0.655	1.82607
0.655833	1.82552
0.656667	1.85967
0.6575	1.80258
0.658333	1.77927
0.659167	1.82508
0.66	1.70997
0.660833	1.72343
0.661667	1.72936
0.6625	1.67104
0.663333	1.67063
0.664167	1.66076
0.665	1.66907
[truncated: 402 more rows]

## Sheet: ExFig. 2c
		Normalized High Gamma Power
		All Gliomas
	Time (s)	Tumor	Normal-Appearing
	-1.5	-0.0757666	-0.0113542
	-1.49	-0.0792915	-0.0157112
	-1.48	-0.0824786	-0.0205939
	-1.47	-0.0854264	-0.0255948
	-1.46	-0.0876699	-0.0305533
	-1.45	-0.0893583	-0.0356577
	-1.44	-0.0906653	-0.040108
	-1.43	-0.0915249	-0.0438884
	-1.42	-0.0917931	-0.0475143
	-1.41	-0.0914808	-0.0504694
	-1.4	-0.0905658	-0.0527668
	-1.39	-0.0887094	-0.0548468
	-1.38	-0.0862059	-0.0567204
	-1.37	-0.0830939	-0.0580162
	-1.36	-0.079454	-0.0589757
	-1.35	-0.0754154	-0.0595144
	-1.34	-0.07126	-0.0596968
	-1.33	-0.0673411	-0.0597536
	-1.32	-0.0640855	-0.0591699
	-1.31	-0.0616753	-0.0588868
	-1.3	-0.0603036	-0.0587461
	-1.29	-0.0601541	-0.0585267
	-1.28	-0.0609605	-0.0587507
	-1.27	-0.0628655	-0.0592964
	-1.26	-0.0657737	-0.060171
	-1.25	-0.0696641	-0.0611009
	-1.24	-0.0739924	-0.062156
	-1.23	-0.0783174	-0.0635535
	-1.22	-0.0826822	-0.065074
	-1.21	-0.0869027	-0.0660733
	-1.2	-0.0907131	-0.0673291
	-1.19	-0.093708	-0.068846
	-1.18	-0.0957851	-0.0698721
	-1.17	-0.0967971	-0.0706642
	-1.16	-0.0967911	-0.0711048
	-1.15	-0.0958839	-0.0711313
	-1.14	-0.0946795	-0.070872
	-1.13	-0.0931653	-0.0703501
	-1.12	-0.0914446	-0.0697286
	-1.11	-0.0896782	-0.0693695
	-1.1	-0.0875594	-0.069062
	-1.09	-0.0851346	-0.0690813
	-1.08	-0.0824252	-0.0694239
	-1.07	-0.0795395	-0.0697935
	-1.06	-0.0761642	-0.0702932
	-1.05	-0.0724873	-0.0707929
	-1.04	-0.0683516	-0.0712174
	-1.03	-0.0641078	-0.0714224
	-1.02	-0.0602055	-0.0714235
	-1.01	-0.0566254	-0.071541
	-1	-0.0538371	-0.0716706
	-0.99	-0.0518475	-0.0716276
	-0.98	-0.0508073	-0.0719106
	-0.97	-0.0505202	-0.0724208
	-0.96	-0.0508044	-0.0731626
	-0.95	-0.0515041	-0.0741941
	-0.94	-0.0521912	-0.0749235
	-0.93	-0.0526252	-0.0755896
	-0.92	-0.0528791	-0.0763726
	-0.91	-0.0529918	-0.0769898
	-0.9	-0.0527144	-0.0771312
	-0.89	-0.0521113	-0.07688
	-0.88	-0.0513284	-0.0759484
	-0.87	-0.0504074	-0.0740289
	-0.86	-0.0496723	-0.0712675
	-0.85	-0.049432	-0.0676125
	-0.84	-0.0492623	-0.0640793
	-0.83	-0.0492163	-0.0607449
	-0.82	-0.049311	-0.0579442
	-0.81	-0.0491488	-0.0561205
	-0.8	-0.0488466	-0.054551
	-0.79	-0.0484017	-0.0537256
	-0.78	-0.0480084	-0.0529708
	-0.77	-0.0477886	-0.0516024
	-0.76	-0.0478067	-0.0499741
	-0.75	-0.0477822	-0.0480042
	-0.74	-0.0475253	-0.0460469
	-0.73	-0.0471356	-0.0442004
	-0.72	-0.0460667	-0.0424426
	-0.71	-0.0443486	-0.0406578
	-0.7	-0.0421459	-0.0389348
	-0.69	-0.0394343	-0.0372826
	-0.68	-0.0366689	-0.0355599
	-0.67	-0.0339289	-0.0342843
	-0.66	-0.0313949	-0.0334803
	-0.65	-0.0293693	-0.0329126
	-0.64	-0.0278177	-0.0327676
	-0.63	-0.0270244	-0.0326284
	-0.62	-0.026687	-0.0323357
	-0.61	-0.0261916	-0.0315968
	-0.6	-0.0254334	-0.0300695
	-0.59	-0.0243043	-0.0281066
	-0.58	-0.0227121	-0.0251935
	-0.57	-0.0205771	-0.0221605
	-0.56	-0.0181104	-0.0196433
	-0.55	-0.0151635	-0.0173996
	-0.54	-0.0119181	-0.015796
	-0.53	-0.00881234	-0.0146439
	-0.52	-0.00563099	-0.0140188
	-0.51	-0.00253726	-0.0131551
	-0.5	0.000554844	-0.0120086
	-0.49	0.00364039	-0.0103162
	-0.48	0.00610546	-0.00797582
	-0.47	0.00838742	-0.00540715
	-0.46	0.0103719	-0.0020406
	-0.45	0.0117115	0.00150694
	-0.44	0.0128744	0.00496922
	-0.43	0.0135032	0.00856465
	-0.42	0.0138873	0.0123356
	-0.41	0.0141282	0.0160005
	-0.4	0.0141922	0.01984
	-0.39	0.0145613	0.0243792
	-0.38	0.0154545	0.0297746
	-0.37	0.0171736	0.0358933
	-0.36	0.0199486	0.0427113
	-0.35	0.0237809	0.0499661
	-0.34	0.0285252	0.056769
	-0.33	0.0343652	0.062898
	-0.32	0.0412192	0.0681266
	-0.31	0.0490056	0.0721695
	-0.3	0.0576143	0.0747487
	-0.29	0.0664651	0.0763721
	-0.28	0.0753694	0.0768893
	-0.27	0.0843277	0.0767246
	-0.26	0.0930497	0.0763526
	-0.25	0.101594	0.075643
	-0.24	0.110113	0.0755433
	-0.23	0.118358	0.0757454
	-0.22	0.12681	0.076774
	-0.21	0.135458	0.0794167
	-0.2	0.143798	0.0832428
	-0.19	0.152288	0.0880978
	-0.18	0.160706	0.0937153
	-0.17	0.168782	0.0997704
	-0.16	0.176423	0.106266
	-0.15	0.183392	0.112952
	-0.14	0.189789	0.119608
	-0.13	0.195339	0.126284
	-0.12	0.20037	0.133022
	-0.11	0.204812	0.139382
	-0.1	0.208301	0.14573
	-0.09	0.211324	0.152477
	-0.08	0.214324	0.15888
	-0.07	0.217923	0.165624
	-0.06	0.222239	0.17219
	-0.05	0.227203	0.177983
	-0.04	0.23286	0.183168
	-0.03	0.239437	0.187354
	-0.02	0.24658	0.190487
	-0.01	0.253634	0.192283
	0	0.260495	0.193209
	0.01	0.266753	0.193657
	0.02	0.271889	0.194032
	0.03	0.275722	0.194526
	0.04	0.278331	0.195299
	0.05	0.279868	0.196066
	0.06	0.28038	0.196569
	0.07	0.279695	0.196846
	0.08	0.278081	0.196308
	0.09	0.27545	0.195003
	0.1	0.272196	0.192831
	0.11	0.268223	0.18919
	0.12	0.263132	0.184201
	0.13	0.257507	0.178345
	0.14	0.251111	0.171978
	0.15	0.244376	0.166198
	0.16	0.237713	0.161144
	0.17	0.231031	0.156758
	0.18	0.223801	0.153587
	0.19	0.215984	0.151822
	0.2	0.207896	0.151295
	0.21	0.199204	0.151453
	0.22	0.190204	0.152257
	0.23	0.180916	0.153273
	0.24	0.171766	0.154466
	0.25	0.163023	0.155363
	0.26	0.154978	0.155957
	0.27	0.147986	0.156532
	0.28	0.142135	0.156661
	0.29	0.137309	0.156919
	0.3	0.132954	0.157382
	0.31	0.129055	0.158657
	0.32	0.125543	0.160918
	0.33	0.122424	0.163797
	0.34	0.119267	0.167492
	0.35	0.116172	0.17125
	0.36	0.11333	0.174397
	0.37	0.110623	0.177408
	0.38	0.108213	0.179697
	0.39	0.105659	0.180566
	0.4	0.102895	0.180421
	0.41	0.0994638	0.178689
	0.42	0.0952311	0.175508
	0.43	0.0903155	0.171419
	0.44	0.084645	0.166395
	0.45	0.0785894	0.160681
	0.46	0.0722514	0.154621
	0.47	0.0656048	0.14811
	0.48	0.0590087	0.141081
	0.49	0.0526852	0.133875
	0.5	0.046397	0.1263
	0.51	0.0404906	0.118306
	0.52	0.0345764	0.109685
	0.53	0.0284275	0.100767
	0.54	0.0221353	0.0918944
	0.55	0.0152873	0.0828115
	0.56	0.00789243	0.0742565
	0.57	7.55734e-05	0.0663205
	0.58	-0.0080515	0.0586574
	0.59	-0.0165537	0.0515319
	0.6	-0.024772	0.0449757
	0.61	-0.0327343	0.0388175
	0.62	-0.0402888	0.033055
	0.63	-0.0468238	0.0277323
	0.64	-0.0521717	0.0226277
	0.65	-0.0562134	0.0175261
	0.66	-0.0589017	0.0124068
	0.67	-0.0599701	0.00751886
	0.68	-0.0598635	0.0028244
	0.69	-0.0589177	-0.00178373
	0.7	-0.0575719	-0.00594723
	0.71	-0.0562404	-0.00964032
	0.72	-0.0554297	-0.0131155
	0.73	-0.0553223	-0.0162281
	0.74	-0.0562202	-0.0192138
	0.75	-0.0585576	-0.0222343
	0.76	-0.0616217	-0.0250945
	0.77	-0.0653668	-0.0281801
	0.78	-0.0698375	-0.0312275
	0.79	-0.0746964	-0.0341562
	0.8	-0.0795573	-0.0371837
	0.81	-0.0843046	-0.0405134
	0.82	-0.088489	-0.0441168
	0.83	-0.0918469	-0.0472436
	0.84	-0.0947081	-0.0505126
	0.85	-0.0968892	-0.0541615
	0.86	-0.0986487	-0.0582335
	0.87	-0.100227	-0.0627665
	0.88	-0.1014	-0.0672537
	0.89	-0.102287	-0.0720763
	0.9	-0.103289	-0.0770247
	0.91	-0.104209	-0.0818646
	0.92	-0.105159	-0.0862997
	0.93	-0.106605	-0.0900699
	0.94	-0.108729	-0.0930202
	0.95	-0.111253	-0.0949588
	0.96	-0.114055	-0.0960461
	0.97	-0.117365	-0.0965284
	0.98	-0.120493	-0.0963668
	0.99	-0.122957	-0.0955676
	1	-0.124441	-0.0948434
	1.01	-0.124557	-0.0942609
	1.02	-0.123367	-0.0937463
	1.03	-0.121151	-0.0937863
	1.04	-0.118108	-0.0944633
	1.05	-0.11433	-0.0951199
	1.06	-0.110153	-0.095944
	1.07	-0.105909	-0.0969038
	1.08	-0.102092	-0.0979031
	1.09	-0.0991717	-0.0995761
	1.1	-0.0970052	-0.101134
	1.11	-0.0957205	-0.10275
	1.12	-0.0955808	-0.1047
	1.13	-0.0960896	-0.106338
	1.14	-0.0967104	-0.107876
	1.15	-0.0975354	-0.10965
	1.16	-0.0986501	-0.11169
	1.17	-0.0993998	-0.114059
	1.18	-0.0998308	-0.11675
	1.19	-0.100308	-0.119561
	1.2	-0.100411	-0.122552
	1.21	-0.100301	-0.12555
	1.22	-0.100165	-0.128327
	1.23	-0.0999009	-0.130659
	1.24	-0.0994947	-0.13266
	1.25	-0.0988914	-0.134222
	1.26	-0.0982758	-0.135245
	1.27	-0.0977541	-0.135589
	1.28	-0.0970779	-0.135213
	1.29	-0.0962786	-0.134194
	1.3	-0.0954789	-0.131986
	1.31	-0.0948329	-0.129011
	1.32	-0.0943342	-0.125072
	1.33	-0.0938715	-0.120502
	1.34	-0.0938703	-0.115987
	1.35	-0.0941578	-0.110788
	1.36	-0.0939592	-0.105183
	1.37	-0.0934783	-0.0998853
	1.38	-0.0929121	-0.0950936
	1.39	-0.0918965	-0.0911678
	1.4	-0.0909541	-0.0884005
	1.41	-0.0902187	-0.0868543
	1.42	-0.0898404	-0.086591
	1.43	-0.0898702	-0.0877565
	1.44	-0.090212	-0.0904565
	1.45	-0.0912111	-0.0940942
	1.46	-0.0926231	-0.0987431
	1.47	-0.0945304	-0.104124
	1.48	-0.0966656	-0.109901
	1.49	-0.0987652	-0.115736
	1.5	-0.101156	-0.12127

## Sheet: ExFig. 2d
			Normalized High Gamma Power
			Oligodendroglioma		Astrocytoma		Glioblastoma
		Time (s)	Tumor	Normal-Appearing	Tumor	Normal-Appearing	Tumor	Normal-Appearing
		-1.5	-0.0646595	-0.0925704	-0.0886766	-0.0239702	-0.0805911	0.0988618
		-1.49	-0.0695587	-0.0979246	-0.0923849	-0.0297203	-0.0814646	0.0969031
		-1.48	-0.0746118	-0.10354	-0.0953256	-0.0339869	-0.0816231	0.0923983
		-1.47	-0.0793101	-0.109167	-0.0985113	-0.0364871	-0.0811885	0.0860553
		-1.46	-0.0833482	-0.114765	-0.100789	-0.0367147	-0.0802071	0.0778878
		-1.45	-0.0865327	-0.119647	-0.102788	-0.0359587	-0.0788808	0.0675647
		-1.44	-0.0891981	-0.122588	-0.104254	-0.0344125	-0.0775925	0.0562026
		-1.43	-0.0909784	-0.123638	-0.104976	-0.0320152	-0.0769766	0.0438603
		-1.42	-0.0914599	-0.123699	-0.105288	-0.0302892	-0.0768156	0.0313469
		-1.41	-0.0911854	-0.122276	-0.104551	-0.0292015	-0.0769256	0.0196118
		-1.4	-0.0898072	-0.118882	-0.102425	-0.0295195	-0.0782297	0.00866711
		-1.39	-0.0867405	-0.114118	-0.0989355	-0.0320138	-0.0804067	-0.00145372
		-1.38	-0.0825499	-0.108237	-0.0950479	-0.0365601	-0.0824952	-0.0105785
		-1.37	-0.0774743	-0.101241	-0.0905734	-0.0428671	-0.0844415	-0.0178105
		-1.36	-0.0713819	-0.0936237	-0.0855859	-0.0500442	-0.0867102	-0.0240367
		-1.35	-0.0647705	-0.0855275	-0.0804179	-0.057666	-0.088542	-0.0291833
		-1.34	-0.0581471	-0.0773121	-0.075436	-0.0652305	-0.0897219	-0.0334307
		-1.33	-0.0519873	-0.0696348	-0.0712677	-0.0717588	-0.0900691	-0.0375071
		-1.32	-0.046625	-0.0624182	-0.0684972	-0.0766594	-0.0899938	-0.0404261
		-1.31	-0.0423783	-0.0565548	-0.0669322	-0.080989	-0.089869	-0.0430911
		-1.3	-0.0396508	-0.052624	-0.0668629	-0.0833467	-0.0894018	-0.0454882
		-1.29	-0.0385084	-0.0500084	-0.0683315	-0.0838138	-0.089148	-0.0476272
		-1.28	-0.0388156	-0.0493663	-0.0710424	-0.0830118	-0.0886437	-0.0497788
		-1.27	-0.0405479	-0.0510873	-0.0747969	-0.0800609	-0.0887213	-0.0518349
		-1.26	-0.043929	-0.0542762	-0.0792636	-0.0760169	-0.0889921	-0.0540235
		-1.25	-0.0482682	-0.0583523	-0.0852322	-0.0710879	-0.0896878	-0.0560413
		-1.24	-0.0525164	-0.0627367	-0.091644	-0.0657919	-0.0917545	-0.0583754
		-1.23	-0.0562123	-0.0669176	-0.0985672	-0.0615317	-0.094199	-0.0611359
		-1.22	-0.0591902	-0.0701068	-0.10605	-0.0588913	-0.0974293	-0.0641223
		-1.21	-0.0614866	-0.0716257	-0.113567	-0.0580872	-0.101261	-0.0660067
		-1.2	-0.0624999	-0.0721736	-0.121428	-0.0599132	-0.105365	-0.067649
		-1.19	-0.0620831	-0.0716885	-0.128914	-0.0636673	-0.109235	-0.0697321
		-1.18	-0.060598	-0.0699251	-0.135448	-0.0684682	-0.112495	-0.070992
		-1.17	-0.0580748	-0.0675168	-0.140202	-0.0739147	-0.115465	-0.0717794
		-1.16	-0.0546771	-0.0644784	-0.14364	-0.0798078	-0.117508	-0.0718831
		-1.15	-0.0510063	-0.0607544	-0.14569	-0.0859016	-0.118095	-0.0713867
		-1.14	-0.0477711	-0.0568759	-0.146224	-0.0913648	-0.11849	-0.0707345
		-1.13	-0.0447349	-0.0529011	-0.145936	-0.0961326	-0.118263	-0.069981
		-1.12	-0.0424095	-0.0485575	-0.14473	-0.100221	-0.117022	-0.0699472
		-1.11	-0.0407042	-0.0443223	-0.142664	-0.103511	-0.115493	-0.0712609
		-1.1	-0.0391413	-0.0397678	-0.139985	-0.106247	-0.113034	-0.0735909
		-1.09	-0.0376472	-0.0350125	-0.136637	-0.109003	-0.110022	-0.077154
		-1.08	-0.0356649	-0.0307065	-0.133359	-0.111065	-0.106677	-0.0817439
		-1.07	-0.0332812	-0.0262869	-0.130528	-0.112785	-0.102838	-0.0868459
		-1.06	-0.0301841	-0.0220812	-0.127813	-0.11466	-0.0982063	-0.0919533
		-1.05	-0.026292	-0.0184963	-0.125682	-0.116389	-0.0931273	-0.0964232
		-1.04	-0.0219687	-0.0154667	-0.123487	-0.118269	-0.0870861	-0.0998528
		-1.03	-0.0177725	-0.0129818	-0.121406	-0.119664	-0.0802631	-0.102352
		-1.02	-0.0140032	-0.0114162	-0.119448	-0.120027	-0.0738815	-0.103968
		-1.01	-0.0109305	-0.0107501	-0.117129	-0.119895	-0.067945	-0.105257
		-1	-0.00865851	-0.0101665	-0.11532	-0.118982	-0.0631102	-0.107141
		-0.99	-0.00711316	-0.00981685	-0.114228	-0.117138	-0.0592965	-0.108994
		-0.98	-0.00641091	-0.00993226	-0.113933	-0.115712	-0.0567968	-0.110924
		-0.97	-0.0060647	-0.0101848	-0.114231	-0.114511	-0.0559391	-0.113195
		-0.96	-0.00575349	-0.0101971	-0.115378	-0.11397	-0.0562855	-0.115913
		-0.95	-0.00528424	-0.00988181	-0.117425	-0.114646	-0.0575062	-0.118896
		-0.94	-0.00442341	-0.00916798	-0.119925	-0.115669	-0.0588492	-0.121147
		-0.93	-0.00303709	-0.00784129	-0.122462	-0.117394	-0.0600893	-0.123363
		-0.92	-0.00134105	-0.00617934	-0.124738	-0.119638	-0.0614717	-0.12591
		-0.91	0.000942914	-0.00409686	-0.127234	-0.121599	-0.0630901	-0.128702
		-0.9	0.00340804	-0.00112264	-0.129275	-0.122424	-0.064022	-0.132087
		-0.89	0.00555866	0.00190298	-0.13047	-0.121651	-0.0640916	-0.135677
		-0.88	0.00744356	0.00528724	-0.13092	-0.119514	-0.0638423	-0.13877
		-0.87	0.00875065	0.00932109	-0.130771	-0.116256	-0.0627168	-0.140572
		-0.86	0.00938742	0.0135768	-0.130486	-0.112283	-0.061287	-0.140665
		-0.85	0.00900505	0.018608	-0.130233	-0.107974	-0.0599567	-0.13925
		-0.84	0.00793149	0.0227992	-0.129947	-0.103901	-0.0577134	-0.136978
		-0.83	0.00629224	0.0261233	-0.129965	-0.100534	-0.0546021	-0.13366
		-0.82	0.00470733	0.0286008	-0.130655	-0.0988792	-0.0513634	-0.129495
		-0.81	0.00367377	0.029403	-0.131929	-0.0993475	-0.0474214	-0.124485
		-0.8	0.00316353	0.0289904	-0.133792	-0.100445	-0.0431786	-0.118234
		-0.79	0.00339892	0.0267314	-0.135859	-0.102355	-0.0394649	-0.111319
		-0.78	0.0045939	0.0235806	-0.13847	-0.104273	-0.0370286	-0.10352
		-0.77	0.0065155	0.020094	-0.141351	-0.104614	-0.036252	-0.094757
		-0.76	0.00875994	0.0165293	-0.144581	-0.104073	-0.0365818	-0.0858439
		-0.75	0.0119879	0.0133502	-0.147802	-0.102323	-0.0385	-0.0773767
		-0.74	0.0158097	0.0106897	-0.150071	-0.0996539	-0.0416574	-0.0703584
		-0.73	0.0197241	0.00944466	-0.151308	-0.097355	-0.0456483	-0.0651039
		-0.72	0.0238883	0.00964259	-0.151191	-0.0958551	-0.0489768	-0.061216
		-0.71	0.0277969	0.0114155	-0.150033	-0.0947124	-0.0505021	-0.0588747
		-0.7	0.0311644	0.0146057	-0.148251	-0.0945021	-0.0498808	-0.0576735
		-0.69	0.0342585	0.0194297	-0.146348	-0.0955248	-0.0469157	-0.0576524
		-0.68	0.0366701	0.0261045	-0.14464	-0.0971257	-0.042302	-0.0591954
		-0.67	0.0381186	0.0338313	-0.143298	-0.099554	-0.035657	-0.0627027
		-0.66	0.0388137	0.042042	-0.142315	-0.102856	-0.0280685	-0.0675135
		-0.65	0.0388031	0.0504574	-0.142013	-0.106874	-0.0204401	-0.0726958
		-0.64	0.0381888	0.0589028	-0.14225	-0.112086	-0.0129787	-0.0782057
		-0.63	0.0370351	0.0674095	-0.142968	-0.118291	-0.00698531	-0.0829702
		-0.62	0.0359072	0.0755867	-0.144106	-0.124999	-0.00234433	-0.0864351
		-0.61	0.0351542	0.0833749	-0.144984	-0.131545	0.00195147	-0.08819
		-0.6	0.0348108	0.0915036	-0.14525	-0.137044	0.00584776	-0.0888252
		-0.59	0.0350293	0.0997182	-0.145011	-0.142027	0.00962026	-0.088664
		-0.58	0.0359143	0.108173	-0.144077	-0.145397	0.0132267	-0.0872414
		-0.57	0.0374295	0.116626	-0.142274	-0.147937	0.0168457	-0.0861496
		-0.56	0.0397801	0.124611	-0.140457	-0.150122	0.020268	-0.0863673
		-0.55	0.0429532	0.132012	-0.138074	-0.150533	0.0234632	-0.0882056
		-0.54	0.046072	0.138395	-0.135226	-0.149528	0.0273929	-0.0919562
		-0.53	0.0489928	0.143732	-0.132614	-0.146866	0.031396	-0.097209
		-0.52	0.0521139	0.148364	-0.130324	-0.143011	0.0357123	-0.104223
		-0.51	0.0550239	0.1531	-0.128208	-0.137808	0.0402607	-0.111768
		-0.5	0.0578972	0.158124	-0.125949	-0.132079	0.0447025	-0.119243
		-0.49	0.0610774	0.164016	-0.123694	-0.126392	0.0485782	-0.126071
		-0.48	0.0640003	0.170402	-0.121629	-0.120851	0.0506923	-0.131391
		-0.47	0.067212	0.177152	-0.119599	-0.116429	0.0516138	-0.135513
		-0.46	0.070797	0.184418	-0.117559	-0.11256	0.0506929	-0.137351
		-0.45	0.0741774	0.19152	-0.115543	-0.109094	0.0476293	-0.138093
		-0.44	0.0775282	0.198362	-0.112946	-0.106845	0.0432534	-0.137749
		-0.43	0.0806658	0.20446	-0.110599	-0.105059	0.0374455	-0.135695
		-0.42	0.0836949	0.210626	-0.108304	-0.103643	0.0309293	-0.132874
		-0.41	0.0866306	0.216965	-0.106128	-0.103219	0.0241536	-0.129751
		-0.4	0.0893715	0.223287	-0.104492	-0.102625	0.0176515	-0.126216
		-0.39	0.0924653	0.230283	-0.102936	-0.101849	0.0118138	-0.121512
		-0.38	0.0960851	0.237777	-0.101599	-0.099936	0.00735482	-0.11575
		-0.37	0.100603	0.245214	-0.100757	-0.0967074	0.00511616	-0.108808
		-0.36	0.106449	0.25262	-0.100138	-0.0921372	0.00492765	-0.100814
		-0.35	0.112882	0.259643	-0.0989966	-0.0863123	0.00724614	-0.0920678
		-0.34	0.119788	0.265143	-0.0973601	-0.0805408	0.0117392	-0.0827973
		-0.33	0.126978	0.268725	-0.094422	-0.074733	0.0185291	-0.0732752
		-0.32	0.133928	0.270167	-0.0901295	-0.0692244	0.0281681	-0.0636405
		-0.31	0.140534	0.268931	-0.0837686	-0.0636014	0.0396953	-0.0544595
		-0.3	0.146316	0.265051	-0.0746743	-0.0580629	0.0527618	-0.0464595
		-0.29	0.150631	0.259248	-0.0631776	-0.0521506	0.0666139	-0.0393515
		-0.28	0.153373	0.251652	-0.0491602	-0.0455175	0.0805585	-0.0340498
		-0.27	0.154519	0.24303	-0.0325989	-0.0385069	0.0946149	-0.0299024
		-0.26	0.154098	0.234244	-0.013345	-0.0309487	0.107418	-0.0266526
		-0.25	0.152784	0.225766	0.00774846	-0.0239011	0.118985	-0.0243846
		-0.24	0.15111	0.218515	0.0302086	-0.0173351	0.129516	-0.0213433
		-0.23	0.149168	0.212448	0.0530762	-0.011365	0.138976	-0.0183242
		-0.22	0.147688	0.208254	0.0758323	-0.00717098	0.14856	-0.0135646
		-0.21	0.14723	0.206503	0.0975962	-0.00457459	0.158241	-0.00549676
		-0.2	0.147742	0.206567	0.117074	-0.00364136	0.16763	0.0053832
		-0.19	0.149842	0.208594	0.134673	-0.00462696	0.176955	0.0186347
		-0.18	0.153326	0.211894	0.149865	-0.00637923	0.186316	0.0333139
		-0.17	0.157465	0.215871	0.163501	-0.00840957	0.194964	0.0487414
		-0.16	0.161724	0.220352	0.176379	-0.00923405	0.202567	0.0638852
		-0.15	0.165887	0.224034	0.1878	-0.0075579	0.209382	0.0784823
		-0.14	0.169813	0.226746	0.198145	-0.00323561	0.215611	0.0919427
		-0.13	0.172794	0.228763	0.207611	0.00463912	0.221205	0.10332
		-0.12	0.175088	0.230159	0.216365	0.0154514	0.226801	0.113168
		-0.11	0.176572	0.230572	0.224177	0.0284959	0.232605	0.121177
		-0.1	0.176741	0.22972	0.230701	0.0435254	0.238488	0.129026
		-0.09	0.176442	0.228824	0.236101	0.0584188	0.244668	0.138266
		-0.08	0.176021	0.227843	0.241395	0.0717491	0.251095	0.147874
		-0.07	0.175564	0.226679	0.247402	0.0837801	0.259114	0.159851
		-0.06	0.175644	0.226097	0.254629	0.0937862	0.26759	0.172275
		-0.05	0.175695	0.225594	0.263589	0.101239	0.27667	0.184389
		-0.04	0.175565	0.224918	0.274387	0.106502	0.286666	0.19669
		-0.03	0.175995	0.224234	0.287534	0.109625	0.296579	0.207746
		-0.02	0.176808	0.222926	0.30198	0.111115	0.306533	0.217711
		-0.01	0.17773	0.220444	0.317141	0.111968	0.315121	0.225546
		0	0.178626	0.21739	0.332759	0.112295	0.32247	0.231855
		0.01	0.179635	0.213393	0.347264	0.113065	0.328531	0.237481
		0.02	0.180474	0.207824	0.35964	0.115223	0.33294	0.24364
		0.03	0.18066	0.201173	0.369612	0.117937	0.336168	0.25102
		0.04	0.180655	0.193583	0.376883	0.121536	0.338037	0.259661
		0.05	0.180369	0.185146	0.38251	0.125858	0.338093	0.268711
		0.06	0.179312	0.175726	0.387581	0.130543	0.336131	0.27785
		0.07	0.178067	0.165735	0.391287	0.135454	0.331375	0.286803
		0.08	0.17652	0.15511	0.394044	0.139925	0.324597	0.294403
		0.09	0.174397	0.143893	0.395707	0.144761	0.316112	0.300068
		0.1	0.172739	0.132881	0.396285	0.149447	0.305603	0.302945
		0.11	0.171281	0.121855	0.395138	0.153363	0.293904	0.301977
		0.12	0.16993	0.110464	0.391331	0.157584	0.280692	0.297066
		0.13	0.16926	0.0992894	0.385099	0.161815	0.26697	0.289217
		0.14	0.168833	0.0891098	0.376405	0.166128	0.252628	0.278509
		0.15	0.168528	0.0800897	0.366055	0.171282	0.23865	0.267472
		0.16	0.168552	0.0724495	0.355005	0.17772	0.225174	0.255891
		0.17	0.168743	0.0662287	0.343932	0.185211	0.211357	0.243729
		0.18	0.167972	0.0615928	0.332125	0.194232	0.197942	0.232062
		0.19	0.165757	0.0590269	0.320677	0.205094	0.184366	0.220622
		0.2	0.162275	0.0581915	0.309657	0.217072	0.171486	0.209919
		0.21	0.156933	0.0582755	0.298834	0.230388	0.159304	0.199064
		0.22	0.149584	0.0595962	0.28939	0.243377	0.147886	0.188949
		0.23	0.140663	0.0617107	0.280329	0.255406	0.137686	0.179323
		0.24	0.130597	0.0633098	0.272277	0.267573	0.128892	0.170755
		0.25	0.11963	0.0634782	0.265391	0.27862	0.12196	0.16398
		0.26	0.1082	0.0615952	0.260013	0.288599	0.116844	0.159689
		0.27	0.0971347	0.0581299	0.256392	0.297613	0.113195	0.158093
		0.28	0.0865933	0.0522292	0.25473	0.30542	0.110838	0.159136
		0.29	0.0768601	0.0444675	0.255417	0.312415	0.108365	0.163538
		0.3	0.0681299	0.0361417	0.257086	0.318337	0.104826	0.170169
		0.31	0.0598618	0.0279036	0.259434	0.324529	0.101474	0.178957
		0.32	0.0525826	0.0208142	0.261913	0.33118	0.0977391	0.188976
		0.33	0.0468593	0.014766	0.263706	0.338424	0.0935785	0.199114
		0.34	0.0423329	0.0101074	0.263949	0.346659	0.0889303	0.20922
		0.35	0.0390983	0.00642023	0.262432	0.355076	0.0842606	0.218175
		0.36	0.0371941	0.00322329	0.258834	0.362629	0.0806285	0.22538
		0.37	0.0364129	0.000892946	0.253207	0.369085	0.0778711	0.232029
		0.38	0.0362102	-0.00169727	0.246598	0.374609	0.0763841	0.237571
		0.39	0.0359557	-0.00536886	0.238902	0.377924	0.0756797	0.241941
		0.4	0.0355006	-0.00960047	0.230445	0.379283	0.075386	0.245535
		0.41	0.0341113	-0.0143955	0.221682	0.378177	0.0744813	0.24703
		0.42	0.0319953	-0.0196321	0.212342	0.374777	0.0723838	0.246555
		0.43	0.0289614	-0.0251243	0.202955	0.370411	0.0692855	0.244419
		0.44	0.0243668	-0.030238	0.194296	0.364209	0.0651534	0.240503
		0.45	0.0190778	-0.0349737	0.186085	0.357019	0.0602237	0.234833
		0.46	0.0129085	-0.039336	0.178244	0.349874	0.0553203	0.227608
		0.47	0.00570079	-0.0432612	0.170373	0.342399	0.0510815	0.218741
		0.48	-0.00211382	-0.0476598	0.163387	0.335508	0.0470995	0.208371
		0.49	-0.0103476	-0.0517204	0.157771	0.328877	0.0433499	0.196822
		0.5	-0.0189533	-0.0558352	0.152358	0.3218	0.0401668	0.184586
		0.51	-0.0274842	-0.0602533	0.147928	0.314251	0.0372169	0.171831
		0.52	-0.0353969	-0.0643416	0.143923	0.30466	0.0326479	0.158473
		0.53	-0.0426548	-0.0684531	0.139067	0.293701	0.0269762	0.145385
		0.54	-0.0495131	-0.0723684	0.133432	0.281636	0.0209307	0.133129
		0.55	-0.0559259	-0.0763554	0.126414	0.268278	0.0135057	0.121407
		0.56	-0.0614901	-0.0803427	0.117168	0.255113	0.00499717	0.111143
		0.57	-0.066778	-0.0845815	0.106688	0.242345	-0.00423756	0.102753
		0.58	-0.0716989	-0.0897593	0.0951648	0.230096	-0.0141382	0.0959134
		0.59	-0.0763159	-0.0955274	0.0821527	0.219061	-0.0243348	0.0904235
		0.6	-0.0808554	-0.102319	0.0694073	0.209499	-0.0338613	0.0866933
		0.61	-0.0853866	-0.110525	0.0568728	0.201153	-0.0426399	0.0848912
		0.62	-0.0900154	-0.11932	0.0446333	0.194402	-0.0499833	0.0836806
		0.63	-0.0946177	-0.128497	0.0338997	0.188837	-0.0551056	0.0832879
		0.64	-0.0985859	-0.137841	0.0245492	0.184309	-0.0582852	0.0828942
		0.65	-0.101284	-0.147537	0.0164905	0.180747	-0.0600776	0.0821249
		0.66	-0.103167	-0.156924	0.010452	0.176626	-0.0603295	0.0813965
		0.67	-0.103802	-0.164913	0.00683015	0.171971	-0.0592216	0.0801136
		0.68	-0.103068	-0.17152	0.0046328	0.166773	-0.0575711	0.0781882
		0.69	-0.101748	-0.176171	0.00371287	0.160253	-0.0551365	0.0752465
		0.7	-0.10032	-0.178239	0.00334122	0.1528	-0.0519565	0.0712908
		0.71	-0.0988964	-0.177814	0.0030067	0.144249	-0.0488657	0.0666485
		0.72	-0.0981677	-0.175858	0.00259288	0.135039	-0.0464969	0.0613555
		0.73	-0.098837	-0.172667	0.00208276	0.12632	-0.0442981	0.0552467
		0.74	-0.101028	-0.168221	0.0017189	0.117512	-0.0435164	0.0480651
		0.75	-0.104715	-0.163485	0.000236797	0.108942	-0.0444447	0.0402183
		0.76	-0.109367	-0.158974	-0.00149791	0.101291	-0.0462226	0.0323654
		0.77	-0.114487	-0.154844	-0.00341975	0.0943388	-0.0496319	0.0236969
		0.78	-0.119649	-0.151192	-0.00686428	0.0886205	-0.0540593	0.0146905
		0.79	-0.124647	-0.147395	-0.0112336	0.0834377	-0.059235	0.0054188
		0.8	-0.128671	-0.143554	-0.0166486	0.0775989	-0.064942	-0.00365684
		0.81	-0.13133	-0.139824	-0.0230186	0.0711244	-0.0715251	-0.0129866
		0.82	-0.132775	-0.135804	-0.0294974	0.0639839	-0.0779262	-0.0229502
		0.83	-0.132815	-0.131736	-0.0362073	0.0563396	-0.0833073	-0.0310853
		0.84	-0.131507	-0.127669	-0.0433859	0.0474488	-0.0885885	-0.0386026
		0.85	-0.129474	-0.124061	-0.0505988	0.0371957	-0.0924457	-0.0455746
		0.86	-0.12723	-0.121522	-0.0573445	0.0266198	-0.09556	-0.0522619
		0.87	-0.124665	-0.120334	-0.0640867	0.0162318	-0.0985379	-0.0588671
		0.88	-0.121801	-0.121144	-0.0705112	0.00710736	-0.10082	-0.0639485
		0.89	-0.118822	-0.123588	-0.0760567	-0.000599814	-0.103192	-0.0692528
		0.9	-0.115983	-0.127187	-0.0815166	-0.00664467	-0.105871	-0.074929
		0.91	-0.113026	-0.131783	-0.0861462	-0.0104412	-0.109393	-0.0809491
		0.92	-0.110486	-0.136373	-0.0898111	-0.0114587	-0.113406	-0.0880785
		0.93	-0.108997	-0.140755	-0.0936841	-0.0104816	-0.117266	-0.0951063
		0.94	-0.108483	-0.145084	-0.0978628	-0.00804484	-0.121702	-0.100913
		0.95	-0.108859	-0.148901	-0.102215	-0.00425195	-0.125929	-0.105385
		0.96	-0.110018	-0.151786	-0.106442	-0.000495712	-0.130007	-0.108357
		0.97	-0.111827	-0.153722	-0.11111	0.00233442	-0.134413	-0.109853
		0.98	-0.113718	-0.154484	-0.115539	0.00330484	-0.138236	-0.109242
		0.99	-0.114726	-0.153582	-0.11892	0.00220935	-0.142226	-0.10697
		1	-0.114124	-0.151139	-0.121728	-0.00197655	-0.145888	-0.104208
		1.01	-0.112113	-0.147673	-0.122724	-0.00819221	-0.148765	-0.101423
		1.02	-0.108948	-0.143467	-0.122087	-0.0156234	-0.150443	-0.0987274
		1.03	-0.104608	-0.138931	-0.120218	-0.0251076	-0.151597	-0.0964073
		1.04	-0.0995742	-0.134586	-0.116762	-0.0355786	-0.152566	-0.0949741
		1.05	-0.0942997	-0.130669	-0.112842	-0.0456062	-0.151609	-0.093328
		1.06	-0.0885694	-0.128091	-0.108926	-0.0545188	-0.149886	-0.0914961
		1.07	-0.0830312	-0.126996	-0.105759	-0.0628178	-0.146699	-0.0887812
		1.08	-0.0782132	-0.127483	-0.103698	-0.0697356	-0.142631	-0.0854131
		1.09	-0.0743663	-0.129915	-0.102434	-0.0756095	-0.139446	-0.08261
		1.1	-0.0718953	-0.133805	-0.101984	-0.0807026	-0.13584	-0.0783258
		1.11	-0.0711436	-0.139444	-0.102124	-0.0847506	-0.131965	-0.0729568
		1.12	-0.0725018	-0.146338	-0.102894	-0.0885923	-0.128117	-0.0672477
		1.13	-0.0754665	-0.153504	-0.103605	-0.0924868	-0.124032	-0.0602043
		1.14	-0.0793211	-0.159914	-0.103552	-0.0962557	-0.119689	-0.0538875
		1.15	-0.0838832	-0.165078	-0.103327	-0.0997541	-0.115091	-0.0500506
		1.16	-0.0890742	-0.169805	-0.103292	-0.102781	-0.110295	-0.0479632
		1.17	-0.0937711	-0.173624	-0.103326	-0.10565	-0.104863	-0.0481295
		1.18	-0.0975747	-0.176202	-0.103977	-0.10813	-0.0990525	-0.0511409
		1.19	-0.100702	-0.1777	-0.105467	-0.109554	-0.0936565	-0.056731
		1.2	-0.102775	-0.178021	-0.10734	-0.110722	-0.0882198	-0.0645337
		1.21	-0.10407	-0.177715	-0.109217	-0.111477	-0.0833234	-0.073475
		1.22	-0.10453	-0.176107	-0.111306	-0.112383	-0.0795642	-0.0832092
		1.23	-0.104027	-0.17332	-0.113591	-0.113171	-0.0767803	-0.0931184
		1.24	-0.103117	-0.170442	-0.115189	-0.113363	-0.0749572	-0.102627
		1.25	-0.101763	-0.166966	-0.11622	-0.113682	-0.0738016	-0.111413
		1.26	-0.0997456	-0.162779	-0.116708	-0.114128	-0.0744006	-0.119312
		1.27	-0.097441	-0.157869	-0.117125	-0.114588	-0.0759616	-0.125999
		1.28	-0.0946055	-0.152421	-0.117815	-0.114789	-0.0775428	-0.131354
		1.29	-0.0917936	-0.146506	-0.117614	-0.11509	-0.0796254	-0.135224
		1.3	-0.0895738	-0.139898	-0.117186	-0.11503	-0.0809189	-0.136598
		1.31	-0.0879992	-0.13304	-0.116886	-0.114556	-0.0815215	-0.136273
		1.32	-0.087179	-0.125692	-0.116163	-0.113719	-0.0818533	-0.133894
		1.33	-0.0868533	-0.118538	-0.115794	-0.112721	-0.0810395	-0.129477
		1.34	-0.0874714	-0.112174	-0.115894	-0.112254	-0.0798215	-0.123811
		1.35	-0.0886504	-0.106051	-0.11589	-0.111638	-0.0788629	-0.115877
		1.36	-0.0893909	-0.100215	-0.115205	-0.110872	-0.0775579	-0.10647
		1.37	-0.0894264	-0.0947139	-0.113835	-0.110567	-0.0771856	-0.0972097
		1.38	-0.088843	-0.0901617	-0.111936	-0.110339	-0.0781877	-0.0882728
		1.39	-0.0876083	-0.086905	-0.108972	-0.110592	-0.0798086	-0.0799993
		1.4	-0.0861619	-0.0849618	-0.105231	-0.110754	-0.0829911	-0.0737496
		1.41	-0.0847593	-0.0843443	-0.101277	-0.110459	-0.0871528	-0.0700081
		1.42	-0.0835764	-0.0847527	-0.0973061	-0.109928	-0.0923478	-0.0691483
		1.43	-0.0826654	-0.0865707	-0.0932943	-0.108922	-0.0987109	-0.0713459
		1.44	-0.0823144	-0.0898188	-0.0896298	-0.108121	-0.104905	-0.0763289
		1.45	-0.0827323	-0.0936686	-0.0873709	-0.107466	-0.110694	-0.0833301
		1.46	-0.0834746	-0.0986105	-0.0863619	-0.107257	-0.116088	-0.0917198
		1.47	-0.0851265	-0.104772	-0.0862851	-0.107393	-0.120738	-0.10057
		1.48	-0.0874293	-0.111665	-0.0866614	-0.108233	-0.124605	-0.109146
		1.49	-0.0899805	-0.119472	-0.0875731	-0.108994	-0.127274	-0.116846
		1.5	-0.0930057	-0.127643	-0.0899493	-0.109539	-0.128556	-0.123358
