# Supplementary material for: Glioblastoma remodelling of human neural circuits decreases survival
Source: Nature. 2023 May 3;617(7961):599–607. doi: 10.1038/s41586-023-06036-1 (PMC10191851; doi:10.1038/s41586-023-06036-1)
Supplement: Supplementary file 12 — Source Data Extended Data Fig. 3 [file 41586_2023_6036_MOESM12_ESM.xlsx]

## Sheet: ExFig.3b
PreMotor Electrode	Motor Electrode
-1.32681	14.0075
-1.40467	13.9846
-1.82028	14.2715
-1.87008	14.192
-1.11166	13.8776
-1.25772	13.7922
-1.38136	13.9278
-1.51452	13.7196
-1.45752	13.3872
-1.50876	13.3287
-1.3597	13.2325
-1.37659	13.301
-1.38595	13.2819
-1.29825	12.9961
-1.3707	12.9243
-1.75458	12.7803
-1.77419	12.5428
-2.08653	12.4843
-2.45615	12.4428
-2.13276	12.3645
-1.95635	12.0476
-1.99842	12.5248
-1.48065	12.4787
-1.49962	12.2748
-1.79686	12.26
-2.00163	12.0131
-2.0847	11.8561
-2.15651	11.7825
-2.2387	11.6695
-2.45462	11.579
-2.44981	11.3285
-2.32376	11.5229
-2.8952	11.5506
-2.93194	11.5262
-2.45942	11.2445
-2.80314	11.2586
-2.56673	11.1874
-2.65024	11.1664
-2.12344	11.2524
-2.66826	11.0957
-2.11577	10.8786
-2.88641	10.987
-2.81501	10.8874
-2.66708	10.08
-2.2225	10.2228
-2.2271	10.1093
-2.13277	9.98551
-2.20001	10.4332
-2.50429	10.5802
-2.4444	10.2744
-2.31619	10.2149
-2.36174	10.1125
-2.40169	10.3149
-2.44005	10.2944
-2.52972	10.2347
-2.44315	10.0093
-2.16715	10.2662
-2.19236	10.5672
-2.19914	10.5607
-2.20028	10.5836
-2.26454	10.2069
-2.41451	10.5878
-2.43253	10.4117
-2.5703	10.3654
-2.37108	10.2823
-2.33003	9.98481
-2.42374	10.1452
-2.3787	10.0948
-2.36587	10.1185
-2.36007	9.55377
-2.58012	9.70725
-2.34503	9.72592
-2.64449	10.0799
-2.66538	9.87165
-2.65267	9.73338
-2.50885	9.65122
-2.42726	9.67772
-3.35709	9.47977
-3.43992	9.5579
-3.47002	9.32047
-3.36258	9.30847
-3.56939	9.30034
-3.53923	9.03036
-3.46309	9.12101
-3.36508	9.25603
-3.88022	9.11668
-3.77729	8.97757
-3.66981	9.0013
-3.63666	8.94852
-3.07502	8.94197
-3.28948	9.14704
-3.35013	9.19246
-3.26904	9.23356
-3.33121	9.31573
-3.34236	9.37954
-3.33539	9.32539
-3.30104	9.39619
-3.5283	9.45793
-3.52265	9.26125
-3.4632	9.12901
-3.39278	9.07431
-3.31861	9.01565
-3.29973	9.01132
-3.16057	8.83934
-4.41724	8.81567
-4.33806	8.81647
-4.28594	8.83671
-4.48262	8.9401
-4.45552	8.62995
-4.58919	8.58464
-4.39464	8.59475
-4.30255	8.65051
-4.76274	8.62768
-4.76207	8.47216
-4.55161	8.338
-4.79544	8.1468
-4.542	8.01573
-4.13144	8.06845
-3.89564	8.25008
-3.85907	8.23983
-3.97892	7.95555
-2.4081	7.98535
-2.72232	8.21688
-2.66059	8.12429
-2.26046	8.01363
-2.09599	7.87204
-1.93969	8.13553
-2.11183	8.01864
-2.09945	7.5229
-2.01166	7.50085
-1.74	7.89404
-1.54969	7.47254
-1.63322	7.20898
-1.77996	7.10908
-1.69631	7.15554
-1.69845	7.15918
-1.76401	6.97283
-1.62492	6.79545
-1.75241	6.8155
-1.79899	7.15856
-1.78539	6.88299
-1.73784	6.9134
-1.80587	6.75445
-1.77913	6.735
-1.78344	6.24347
-1.42465	6.66242
-1.50301	6.55579
-1.37293	5.91689
-1.27454	5.90606
-1.42315	6.45186
-1.31606	5.67318
-1.55766	5.57887
-1.64813	5.39312
-1.4531	5.5079
-1.51122	5.13638
-1.64454	5.32577
-1.61568	5.19452
-1.1293	5.08678
-1.4453	5.61168
-1.2023	5.44057
-1.03559	5.33534
-1.37537	5.59311
-1.24843	5.54943
-0.810328	5.45922
-0.783155	5.31914
-0.726297	4.53762
-0.692452	5.02311
-0.693942	4.60865
-0.359998	4.60533
-0.307104	4.48286
-0.321843	4.20248
-0.258361	3.96714
-0.532048	3.84492
-0.528399	3.83284
-0.391261	3.55665
-0.000588132	3.62554
-0.189882	4.08495
0.0179318	4.10533
-0.0253209	3.79502
0.0300651	3.77933
-0.0643218	3.64209
-0.32539	3.5403
-0.0531917	3.46739
-0.212925	3.19665
0.14292	3.48733
-0.170747	3.05802
-0.116892	2.89287
-0.0472834	2.84099
0.0505312	2.80762
0.228824	2.78201
-0.0442972	2.74348
-0.509348	2.74731
-0.595481	2.45674
-0.148533	2.42673
-0.878957	2.40199
-0.571865	2.16361
-0.60221	2.19738
-0.228564	1.95822
-0.418856	1.72562
-0.0246779	1.70508
0.0494091	1.6851
-0.375836	1.05504
-0.299364	1.05583
-0.407639	0.888889
-0.400611	0.6359
-0.344154	0.525669
-0.33191	0.801813
-0.192105	0.676654
-0.0373738	0.669133
-0.0862564	0.404264
-0.0387976	-0.123596
-0.16131	0.0920342
-0.0505893	0.0544038
0.0880909	0.0498227
0.0780255	-0.0849139
0.0794345	-0.0274651
0.164357	-0.142365
0.305493	-0.199856
0.26126	-0.216995
0.0282353	-0.266355
0.265876	-0.438257
0.212738	-0.652585
-0.471918	-0.581425
-0.573855	-0.681819
-0.601661	-0.85578
-0.531562	-0.769731
-0.564431	-1.06612
-0.577511	-1.16637
-0.708633	-1.27741
-0.736045	-1.34673
-0.761827	-1.46129
-0.773876	-1.61297
-0.0760138	-1.75129
-0.0233262	-1.69183
-0.176196	-2.04631
-0.168372	-2.17767
-0.219477	-2.64233
-0.390266	-2.92919
-0.448852	-2.94618
-0.490105	-2.95675
-0.832731	-2.89809
-0.833642	-2.91043
-0.332062	-3.10069
-0.649857	-3.33123
-0.550412	-2.90385
-0.570758	-3.0382
-0.65233	-3.10762
-0.406442	-2.85031
-0.337763	-2.66566
-0.33485	-2.83587
-0.490919	-2.86776
-0.417626	-2.57747
-0.497847	-2.65508
-0.549902	-2.55593
-0.662391	-2.57789
-0.584345	-2.47084
-0.624005	-2.60613
-0.666275	-2.68613
-0.763693	-2.5982
-0.719318	-2.86935
-0.689268	-2.92553
-0.913535	-2.87227
-1.13883	-3.03243
-0.832604	-3.04333
-1.20626	-3.21658
-1.39257	-3.22852
-0.944861	-3.7808
-0.966275	-3.77375
-0.959774	-3.87494
-0.850292	-3.59481
-1.04902	-3.83232
-1.1913	-4.00172
-1.15615	-4.06962
-0.937473	-3.95938
-0.971763	-3.97711
-1.38272	-4.0099
-0.953866	-4.37591
-1.25565	-4.4742
-1.19154	-4.52645
-0.988811	-4.66089
-1.14037	-4.34606
-1.5912	-4.37977
-1.71623	-4.47982
-1.75444	-4.69553
-1.65435	-4.69727
-1.46171	-4.76975
-1.14801	-4.82666
-1.38854	-4.80596
-1.52612	-4.76721
-1.50008	-4.78541
-1.52717	-4.7991
-1.64477	-4.72156
-1.79999	-4.75917
-1.731	-4.75162
-1.54719	-4.80962
-1.52033	-4.80221
-1.80197	-4.7834
-1.77932	-4.95612
-1.74459	-4.82558
-1.63708	-4.75646
-1.87883	-4.84045
-1.83546	-4.79775
-1.69406	-4.68848
-1.77392	-4.99554
-1.68552	-4.94633
-1.78996	-4.97125
-1.80904	-4.96749
-1.8283	-4.89536
-1.73758	-4.84855
-1.66774	-5.16404
-1.69976	-5.23283
-1.78932	-5.12243
-2.07268	-5.04994
-1.7873	-4.89822
-2.03198	-5.07576
-2.18019	-5.17679
-2.15452	-5.04051
-2.2777	-4.95137
-2.2661	-5.06142
-2.33232	-4.94358
-2.39759	-4.92982
-2.53426	-4.94921
-2.60956	-4.88268
-2.57735	-5.15401
-2.51791	-5.13541
-2.5969	-5.12433
-2.44164	-5.20042
-2.56781	-4.92476
-2.28482	-5.01364
-2.4479	-5.02435
-2.6523	-4.80038
-2.87775	-4.9375
-2.84531	-4.86183
-2.94103	-5.26322
-2.79171	-5.33793
-2.84798	-5.30517
-2.92526	-5.1865
-2.95977	-5.10864
-3.00756	-5.10613
-2.995	-5.08216
-3.0447	-4.91418
-3.28713	-4.76344
-3.27477	-4.65318
-3.20264	-4.94326
-3.60423	-4.93488
-3.65268	-5.36926
-3.90269	-4.81994
-3.83019	-5.28469
-3.82283	-5.19075
-3.49414	-5.06653
-3.57959	-4.97979
-3.71519	-4.86689
-3.74945	-4.75366
-3.7709	-4.63904
-3.84004	-4.52168
-3.80832	-4.40164
-3.79257	-4.93172
-3.21105	-4.4678
-3.29795	-4.19916
-3.26065	-4.17109
-3.22119	-3.91555
-3.30085	-4.0181
-3.5746	-3.76663
-3.54086	-3.99187
-3.93249	-3.67785
-3.77015	-3.53211
-3.72311	-3.52011
-3.64704	-3.43501
-3.75784	-3.52759
-3.77089	-3.55433
-3.90903	-3.38245
-3.84304	-3.17748
-3.9247	-3.0909
-3.9481	-3.03503
-3.98484	-3.15976
-3.61466	-3.17798
-3.63291	-3.03952
-4.2829	-2.94574
-4.34052	-2.84786
-4.3808	-3.29096
-4.04859	-3.22615
-4.23909	-3.12111
-3.92505	-2.31932
-3.9394	-2.35484
-3.76606	-2.93874
-3.66945	-2.22616
-3.1749	-2.82439
-3.1604	-2.22354
-3.19483	-2.2609
-3.12218	-2.13188
-3.152	-2.00529
-3.01707	-1.91164
-3.01512	-1.92477
-3.37761	-1.8888
-3.37488	-1.9678
-3.32527	-1.92641
-3.30048	-1.83541
-3.34461	-1.97119
-3.375	-1.86234
-3.3621	-1.53366
-2.92559	-1.67181
-2.92824	-1.91817
-3.12892	-1.74558
-3.08894	-1.86763
-2.86037	-1.50409
-2.80115	-1.52417
-2.7384	-1.46549
-2.6956	-1.67919
-2.57114	-1.16482
-2.47446	-0.972017
-2.37506	-0.758549
-2.27299	-0.5186
-2.72357	-0.583048
-2.64511	-0.693685
-2.48704	-0.669939
-2.45698	-0.614523
-2.39378	-0.550907
-2.28868	-0.555051
-2.1963	-0.262871
-2.13239	-0.419167
-2.06992	-0.332719
-1.90662	-0.0753227
-1.83823	0.0257368
-1.7349	0.0696497
-1.96296	0.211128
-2.35955	0.481536
-2.26462	0.531844
-2.03763	0.575107
-2.07091	0.613223
-1.96248	0.935615
-2.03773	1.04313
-1.65826	1.11544
-1.09656	1.32614
-0.929128	1.34895
-0.761941	1.34582
-0.592155	1.15593
-0.391483	1.47154
-0.232252	1.55067
-0.0356196	1.63089
0.131495	1.72687
0.043179	2.19578
-0.360419	2.21484
-0.167421	2.22681
-0.0685809	2.32894
-0.0397936	1.89339
0.149076	2.2117
1.10956	2.66577
1.01277	2.69179
1.10667	2.8339
1.20672	2.79193
1.33874	2.94918
1.48438	2.99403
1.59473	3.27792
1.79574	3.33068
1.81155	3.32989
1.97658	3.38039
1.95513	3.50439
2.07505	3.3931
2.24524	3.18406
2.73994	3.04986
2.15558	3.26235
2.32405	3.11775
2.37292	3.11291
2.45342	2.99375
2.59414	2.85077
2.47404	2.87519
2.70638	3.07041
2.7515	3.11157
2.53332	3.43815
2.93682	3.68088
3.30129	3.54629
3.49652	3.53053
3.5854	3.45955
3.56887	4.05979
3.75449	4.19532
4.06702	4.06378
3.14743	4.46307
3.18123	4.63107
2.82052	4.76299
2.9197	4.63758
3.24528	4.69624
3.43866	4.72079
3.56736	4.50521
3.71009	4.29627
3.82775	4.39513
4.30985	4.74021
4.42219	4.80566
4.41003	5.15277
4.68247	5.08245
5.07007	5.21561
5.32172	4.75807
5.45166	4.88139
5.58049	4.91817
5.8446	4.95591
6.14425	5.01672
6.09453	5.1675
6.29605	5.21924
6.20754	5.24339
6.58899	5.27516
6.68917	5.45227
6.82932	5.42615
6.98192	5.27669
7.17419	5.28404
7.30841	5.44835
7.65456	5.36868
7.66936	5.46762
7.86736	5.79805
8.292	5.90836
8.43423	6.16209
8.61756	5.6101
8.73721	5.60316
8.76345	6.16274
8.63904	6.19021
8.84962	6.2327
8.95858	6.24499
9.07261	6.3497
9.6106	6.36326
9.98991	6.34605
10.0101	6.5738
9.9697	6.50461
10.0558	6.69585
9.99198	6.83492
10.0475	6.75119
10.0945	6.9882
10.2215	6.90237
10.3036	7.08989
10.3647	7.07071
10.6262	7.15183
10.5219	7.2526
10.6585	7.24351
10.9324	6.9953
11.268	7.08304
11.4163	7.22526
11.7409	7.1709
11.8007	7.18775
11.9967	6.85935
12.0795	6.86843
12.0583	6.64941
12.1204	7.22494
12.0625	7.08389
12.3264	6.90975
12.4413	6.92773
12.292	6.92595
12.3127	6.93166
12.2304	7.14001
12.5134	6.99376
12.5303	6.78399
12.7721	6.89876
13.1525	6.7513
13.1506	6.64185
13.1469	6.4023
13.2642	6.69348
13.2477	6.71331
13.1138	6.49197
13.3326	6.45281
13.3725	6.43727
13.2845	6.56061
13.4146	6.24571
13.5277	6.48534
13.587	6.50362
13.2706	6.79924
13.3676	6.83691
12.849	6.65524
12.9443	6.66383
12.9749	6.72746
12.9363	6.73031
12.9839	6.95772
12.8873	6.92295
13.2413	6.86037
13.6246	6.92726
13.2706	6.90056
13.2729	6.42581
13.3661	6.71571
13.1394	6.17779
13.0075	6.63225
12.8075	6.29723
12.9909	6.49805
13.0582	6.42227
12.9261	6.55647
12.7303	6.38397
12.6009	6.48829
12.3574	6.6021
12.2987	6.45942
12.1914	6.35366
11.6345	6.19676
10.9799	6.43653
11.3112	6.3791
11.8884	6.63837
11.8889	6.54031
11.699	6.40941
11.4215	6.36746
11.5345	6.13407
11.311	5.98202
11.3097	5.84067
10.7824	5.7621
11.0469	5.76605
11.2008	5.56146
11.0791	5.4323
10.5978	5.2611
10.9167	5.09069
10.6266	5.12042
10.6152	4.89013
10.7303	4.5856
10.6754	4.98631
10.4711	4.79615
9.50602	4.76809
9.62063	4.82802
9.54579	4.99685
9.71632	4.98665
9.54957	5.12959
9.39807	5.23707
9.52288	5.19328
9.17667	5.16728
9.3433	5.06125
9.30123	5.07033
9.32506	4.81066
9.17231	4.74908
9.15875	4.94462
9.81889	4.92842
9.79922	4.91465
9.66949	4.75172
9.55165	4.51714
9.38274	4.29017
9.42124	4.21678
9.50257	4.47242
9.57699	4.46888
9.76283	4.72678
9.80263	4.72931
9.85018	4.83882
9.81575	4.77444
9.1275	4.84744
9.07753	4.63288
9.02996	4.58514
8.99261	4.6993
9.16374	4.66038
9.45653	4.6886
9.43459	4.58822
9.43278	4.5517
9.36551	4.59679
9.14278	4.89487
9.04474	5.04594
8.99869	5.041
8.88576	4.66428
8.61068	4.7922
8.40935	4.89525
8.34989	4.68928
8.50354	4.6566
8.1066	4.78534
8.05478	5.26707
7.97741	5.13989
7.90029	5.22656
8.12691	5.1799
8.30064	5.13578
8.45105	5.08966
8.36287	4.99941
8.3382	5.04155
8.09598	5.07084
8.25147	5.15896
8.2459	5.27824
7.90376	5.50157
7.83269	5.44035
7.91339	5.7903
7.69133	5.64074
7.66545	5.5956
7.75169	5.61802
7.38684	5.56957
7.43552	5.58921
7.30745	5.67467
6.84274	5.80068
6.55591	5.57724
6.52048	5.64866
6.59445	5.41661
6.60343	5.97583
6.65562	6.23906
6.68595	6.54448
6.71704	6.44674
6.9749	6.31465
7.55287	6.69378
7.72075	6.68239
7.74839	6.78246
7.92404	7.10085
7.94144	7.00618
8.31562	6.87663
8.24437	7.19143
8.21041	7.38055
8.18863	7.24693
7.92068	7.37914
8.10667	7.4902
7.98134	7.36495
8.02786	7.6273
8.03321	7.6811
8.18181	7.74986
8.40135	7.79644
8.08348	8.03977
8.30322	7.82679
8.38909	8.04211
8.287	8.02928
8.3617	8.16695
8.22363	8.40241
8.10084	8.56536
7.8964	8.77029
8.36783	8.71091
8.50319	8.654
8.63701	8.89292
8.73652	9.31399
8.81793	9.36101
8.86208	9.41302
8.9895	9.53599
9.3609	9.5889
9.38348	9.84935
9.2748	9.67098
9.47243	9.79356
9.6622	10.0685
9.37803	10.368
9.52012	10.4371
9.76431	10.3224
9.88721	10.6073
10.0516	10.7417
10.2187	10.8611
10.6273	11.2123
10.4963	11.4149
10.4589	11.213
10.7515	11.1293
10.9441	11.591
11.2176	11.9151
11.5618	11.7358
11.3273	11.8951
11.2901	11.9865
11.495	11.9524
11.772	12.3995
11.9061	12.0924
11.8128	13.0885
11.888	13.3609
12.07	12.619
12.2521	12.5885
12.5117	13.4233
12.254	13.5567
12.3506	13.521
12.1798	14.0225
12.1774	14.2189
12.2106	14.5304
12.2684	14.7205
12.3279	14.9311
12.3534	15.1445
12.5437	15.1473
12.6989	15.2589
12.8729	15.3793
13.0011	15.4172
12.8556	15.8102
13.2681	16.0153
13.1449	16.0467
13.5252	16.1773
13.1858	16.4261
13.2287	16.6958
13.5512	16.8571
13.5775	16.6921
13.6017	16.7586
13.6508	17.158
13.7368	17.3542
13.821	17.7556
13.9033	17.7292
13.9843	17.9944
14.0741	18.3805
14.1896	18.6969
14.8415	18.1011
14.8947	19.0786
15.0015	19.0695
15.1037	19.9277
15.2656	20.0873
15.1316	20.259
15.2601	20.6506
15.5538	20.4376
15.7101	20.5969
15.89	21.0256
15.803	21.1431
15.9323	20.9829
15.5897	21.1041
15.7892	20.5725
15.5907	20.983
15.6376	20.6231
15.5949	21.2273
15.707	21.7988
16.4379	22.0429
15.9939	22.262
16.0458	22.934
16.4174	23.019
15.8972	23.1046
16.4465	23.3854
16.4189	23.8838
16.5607	24.0326
16.201	23.8197
16.6863	23.9371
16.7438	23.8408
16.7578	24.4721
16.9628	24.7291
17.226	24.8377
17.5291	24.9834
17.1105	25.0241
17.0581	24.989
17.2661	25.2077
17.0334	25.3925
17.2046	25.3732
17.2242	25.7551
17.2438	25.6693
17.1476	25.7005
17.0565	25.7329
17.0517	26.3223
17.3147	26.2278
17.2517	26.214
17.2567	26.2069
17.2768	26.1006
17.326	26.1799
17.3953	26.9246
16.8699	27.0334
16.6351	27.2814
16.939	27.291
17.3015	27.113
16.8511	26.6214
16.6056	26.7415
16.9265	26.8592
16.7322	27.0356
16.7443	27.5379
16.0292	27.6436
16.5845	27.965
16.5978	28.0955
16.4698	28.0586
16.2944	28.1772
16.3803	28.3021
16.1324	28.256
16.0963	28.3689
16.4277	28.0965
15.8699	28.0875
16.0982	28.4121
16.5388	28.473
16.4966	28.5278
16.4075	28.4595
16.433	28.4521
16.3918	28.3657
16.3391	28.5182
16.5151	28.4963
16.0732	28.4809
16.0339	28.4782
16.3891	28.5155
16.2347	28.6514
15.9339	28.6883
16.3705	28.4585
16.4399	28.8925
16.639	28.9124
16.4618	28.6795
16.3051	28.9247
16.2075	29.5854
16.1396	29.5183
16.3604	29.6749
16.3876	29.8467
16.3718	28.8153
16.1713	29.1538
15.8414	29.1584
15.7601	29.1385
15.6398	28.3117
15.9192	28.3433
15.3883	28.3759
15.3698	28.2816
15.369	28.3521
15.0581	28.3742
15.1377	28.658
15.4424	28.5991
14.9824	28.8336
15.2135	28.7183
15.1269	28.8817
14.4304	28.8788
14.3289	28.8103
15.0273	29.0097
15.0012	28.995
14.7975	28.0938
14.9163	27.9746
15.383	27.5882
15.2826	27.9614
15.2524	28.0884
15.285	27.9172
15.1725	28.115
14.9846	28.2223
14.4348	28.1047
14.5957	27.9967
14.6919	27.7678
14.8548	28.1205
14.6462	28.0477
14.6185	27.8574
14.3506	27.0877
13.998	26.6708
13.7773	26.6358
13.4084	26.4679
13.3867	26.5177
13.2918	26.5712
13.2123	26.6284
12.9916	27.3219
13.0754	27.7976
13.0453	27.7464
13.493	28.3949
13.7328	28.6888
13.7568	28.4753
13.8772	28.2029
14.4219	27.9586
14.4352	28.1366
14.2079	28.4592
14.2187	28.3212
14.1811	28.4678
13.6719	28.4287
13.4565	28.5479
13.6776	28.3712
13.5317	28.4697
14.3697	28.0016
14.4632	28.2069
14.5987	28.3541
14.0946	28.3088
13.9239	28.3727
13.821	28.4078
13.9277	28.5562
13.7106	28.5762
13.8506	28.4425
13.8551	28.549
13.8721	28.5605
13.8565	28.7809
13.8257	28.9316
13.7937	28.8721
13.7995	29.8775
13.7785	30.0989
13.5741	29.8326
13.766	30.092
13.4716	30.1008
13.7074	30.2686
13.686	30.1658
13.7729	30.1733
13.988	30.1442
13.835	30.0506
13.645	30.0894
13.785	30.0901
14.0175	30.1909
14.0445	30.4102
13.7659	30.4866
13.7351	30.4917
13.8505	31.0892
13.6194	30.7536
13.5195	31.3278
13.5243	31.2734
13.5365	31.3625
13.7918	31.4546
13.5125	31.4153
13.5685	31.5098
13.8026	31.6078
14.0709	31.6082
14.1754	31.767
14.1161	32.0261
13.8152	32.164
14.0662	32.2002
14.0436	32.3464
14.4536	32.1485
14.7601	32.5883
14.7564	32.7545
15.156	32.3275
16.0392	32.5136
15.5603	32.6855
14.5562	33.236
14.7495	33.2064
15.2599	33.4399
15.5614	33.7952
15.4353	33.9323
14.6595	34.1503
14.9324	34.0334
15.1116	34.0924
15.9076	34.1568
15.9474	34.3961
15.9099	34.5245
15.876	34.9913
16.3307	35.1302
16.24	35.2918
16.2186	35.5413
16.131	35.4271
15.8806	35.6873
15.9922	35.9544
16.0639	36.0224
16.0931	36.1626
16.4301	36.2791
16.9279	36.5019
17.1765	36.6808
17.3003	36.9139
16.9244	36.9656
17.0719	36.9399
17.001	36.9396
16.9298	36.4584
16.6768	37.0212
16.6098	37.145
16.5059	37.5015
16.4936	37.2333
16.3025	37.5542
16.639	38.0955
16.6884	37.8872
16.4886	38.1979
16.565	38.1921
15.858	38.2565
16.0401	38.1716
16.1296	38.2854
16.0958	38.3314
15.9914	38.363
16.2381	38.5998
15.8168	38.7671
15.9346	38.7147
15.6231	38.7019
16.2702	38.8725
16.1846	38.9636
16.8869	39.1215
16.6883	38.8215
16.3699	39.2184
15.933	39.4553
15.7434	39.8002
15.5204	39.9179
15.9033	39.9069
15.7438	39.5235
15.8306	38.8954
15.4244	39.5586
15.4724	39.541
15.6763	39.5554
15.5815	39.1238
15.4192	39.297
15.1839	38.9382
15.4031	38.6183
15.1422	38.5926
15.1588	38.5655
15.2034	38.6881
15.0942	38.6899
14.9953	38.8898
14.5581	38.8084
14.4765	39.0656
14.3396	38.812
14.5536	38.8566
14.4855	38.3772
14.2421	38.3436
14.4296	38.5187
14.1883	38.1938
14.2496	38.5027
14.0225	38.412
13.6892	38.4937
13.6002	38.4114
13.7555	38.4168
13.639	38.0392
13.5196	38.3193
13.5425	38.2721
13.1221	38.2463
13.0065	38.1744
12.9934	38.1081
12.749	37.8277
12.681	37.9841
12.6135	37.7528
12.1522	37.751
11.9258	37.7852
12.2214	37.6955
12.0334	37.6633
12.1225	37.1856
11.8774	37.1344
11.6608	36.858
11.482	37.023
11.6961	36.8656
11.3608	37.0929
11.3747	36.8669
10.9983	37.0173
10.8638	36.8749
10.6869	36.8342
10.5643	36.5465
10.3391	36.8083
10.2466	36.4946
10.1792	36.9179
10.0159	36.5471
9.8066	36.1814
9.69288	36.0681
9.6283	35.7469
9.56819	35.9695
9.11702	36.0377
9.16825	35.6941
9.22037	35.699
9.0257	35.5393
9.40105	35.6818
9.2214	35.8595
8.95415	36.0426
8.61264	36.0924
8.3791	36.1585
8.27246	36.3869
8.10219	35.9924
8.10959	36.1661
7.85945	36.5083
7.71859	36.1536
7.4484	36.0382
7.27844	36.0924
7.10971	35.5094
6.94291	35.3393
6.68219	35.4241
6.78105	35.5845
6.56935	35.3279
6.37665	35.2592
6.20504	34.9942
6.00893	35.0285
5.97019	35.0225
5.72807	35.1484
5.64862	34.8257
5.75874	35.4032
5.92279	35.3612
5.47571	34.9391
5.34704	35.6305
5.13725	35.2183
4.82323	35.4127
4.92496	35.1788
4.73077	35.2385
4.31443	35.204
4.09295	34.8895
3.91906	35.1042
4.1638	35.0631
4.08441	35.32
3.44444	35.3207
3.59687	35.1035
3.93309	35.0632
3.66986	35.1729
3.97981	35.101
3.80822	34.8674
3.69573	34.4238
3.61816	34.6155
3.64787	34.668
3.34792	34.692
2.87181	34.7185
2.80456	34.7153
2.82504	34.6168
2.89789	34.722
2.49089	35.1909
2.45749	34.8438
2.06773	34.8921
2.07442	34.9881
1.93172	34.8222
1.79094	35.3075
1.41071	34.5656
1.2709	34.3696
1.63704	35.2899
1.91764	35.2726
1.37106	34.7021
1.37422	34.6808
1.12998	33.9887
1.06507	34.6523
1.31621	34.6727
1.27119	34.7309
0.943234	34.2917
0.735215	34.6056
0.923178	35.0717
0.577806	34.9296
0.62054	35.0362
0.383736	35.4534
0.044398	35.303
0.254049	35.4565
0.360021	36.1074
0.126217	35.4618
0.122086	35.679
0.179652	35.8906
0.28386	35.6396
0.141817	35.6742
-0.0363745	35.4873
-0.222874	35.7087
0.143083	35.5628
0.0414836	35.3666
0.561217	35.4317
0.418572	34.8813
-0.00559942	35.084
-0.457431	35.0729
-0.490465	35.4025
-0.514855	35.3073
-0.271935	35.2487
-0.189339	35.1958
0.0392643	35.6273
0.146199	35.7265
0.0348038	35.7479
0.215447	35.4399
0.511872	35.448
0.950678	35.5241
0.777099	35.5487
0.181099	35.5364
0.836289	35.7561
0.704601	35.7303
1.12085	35.5605
1.28464	35.6358
1.17847	35.5332
1.28199	35.5167
1.40542	35.4975
1.53746	35.5272
2.0206	35.7425
1.57977	35.8374
1.54619	35.9205
1.51777	35.8353
1.75768	35.7868
1.69269	36.0812
2.03332	36.0226
1.97817	36.0233
2.15668	36.0693
1.55733	36.103
2.31991	36.1893
2.35871	36.1122
2.05824	36.1365
2.35678	36.1531
2.3206	36.2513
2.40195	36.3624
2.1428	36.3439
2.10148	36.1839
2.43511	36.1752
2.4292	36.1765
2.41217	36.5951
2.28631	36.3554
2.4863	36.0579
2.43282	36.395
2.05477	36.4362
2.28656	36.4788
2.33026	36.578
2.631	36.8899
2.42097	36.8076
2.38169	36.6865
2.31285	36.7839
2.42131	36.6213
1.98684	36.7638
1.9435	36.7342
2.104	36.73
2.39092	36.2761
2.29623	36.3405
2.29696	36.0106
2.25965	36.1482
2.30549	35.7355
2.1028	35.6487
2.1712	35.3296
2.07212	35.5165
2.1614	35.638
2.118	35.3013
2.08378	35.193
1.98653	35.0961
1.56978	35.255
1.5635	35.0033
1.63892	34.9586
1.6712	34.7635
1.63376	34.6518
1.6848	34.6349
1.68236	34.6349
1.71942	34.8016
1.7783	34.4551
1.4904	34.4169
1.07436	34.3839
1.02118	34.1963
0.985043	33.6412
0.859016	33.6789
0.860438	34.1709
0.927477	34.1091
0.743791	33.3478
0.584113	33.0175
0.526203	32.9854
0.38469	32.3941
0.268739	32.4681
0.329358	31.9789
0.213407	31.8891
-0.0573218	31.5122
0.0626407	31.3807
-0.262965	31.4266
-0.359254	31.2528
-0.105159	31.1626
-0.1481	31.1061
-0.989292	31.6238
-1.11065	31.4822
-0.69733	31.8631
-0.679445	31.0747
-0.57873	31.3076
-0.522364	31.3446
-0.090915	31.1378
-0.0927721	31.1508
-0.30259	31.0552
-0.30786	30.9288
-0.360676	31.0034
-0.420952	30.9085
-0.42325	31.1786
0.296705	30.7576
0.142933	30.8849
0.126109	30.6114
0.445065	30.6051
0.384996	30.6797
0.326054	30.4998
0.409026	30.4092
0.514002	30.3246
0.58193	30.2567
0.53849	30.2577
0.321085	30.3103
0.0926416	30.5506
-0.124137	30.5371
-0.200995	29.9649
-0.250051	30.0777
0.122431	30.0501
0.0637516	30.1739
-0.0111118	30.1086
-0.0767605	30.2418
-0.319964	30.1065
-0.329012	29.8654
-0.292658	29.8178
-0.203527	29.6654
-0.147751	29.6554
0.034321	29.7643
-0.116785	29.6555
0.100541	28.8743
-0.387388	29.1661
-0.373703	28.4529
-0.553196	28.352
-0.549638	28.0432
-0.635272	27.8671
-0.581018	27.95
-0.646462	28.4756
-0.709977	28.4414
-0.77156	28.3596
-0.827201	27.9616
-0.854181	27.8569
-0.847312	27.7174
0.203145	27.6763
0.195163	27.7613
0.00503429	27.7286
0.0912309	27.7208
0.0947521	27.5765
0.098468	27.9835
0.240601	28.0805
0.186798	27.9513
-0.0669795	27.7659
-0.0484946	28.0043
-0.207053	28.1303
-0.163645	28.3235
0.0835815	28.4535
0.0872772	28.1352
-0.219023	28.0565
-0.0588533	27.6926
-0.110518	27.8423
-0.994739	27.6723
-0.934065	27.5915
-0.986341	27.6718
-1.16841	27.3793
-0.860002	27.3225
-0.826191	27.5308
-0.837128	27.954
-0.848949	27.9499
-0.858287	28.193
-0.86734	27.9013
-1.09466	27.3595
-1.08504	27.3688
-0.99206	27.0303
-0.955657	27.0282
-0.92036	27.0912
-1.08124	27.1249
-1.60688	26.8763
-1.93369	26.6662
-2.07184	26.6876
-1.83869	26.6791
-1.53168	26.7974
-1.79728	26.704
-1.84434	26.7848
-2.06108	26.6566
-2.34054	26.6203
-2.28425	26.3371
-2.34691	26.0986
-2.2448	26.2605
-3.1472	26.2155
-3.05444	26.5044
-3.02197	26.2074
-2.85654	26.3157
-2.96389	26.2114
-2.7059	26.1074
-2.71849	26.0954
-2.77699	26.0262
-2.92848	25.9277
-2.85662	25.8345
-2.86627	25.9149
-2.83064	25.7424
-3.26175	24.976
-3.1295	25.5552
-3.24333	25.5105
-3.37054	25.7557
-3.46725	25.5923
-3.54223	25.4083
-3.62102	25.1227
-3.62402	24.933
-3.77806	24.3439
-3.75091	24.3324
-3.83813	24.2599
-3.83776	24.2514
-3.95261	24.2454
-4.00501	24.122
-3.99069	23.8349
-4.37301	23.6059
-4.5394	23.3676
-4.64797	22.9328
-4.63314	23.0199
-4.59361	22.9899
-4.55238	22.8479
-4.50943	22.4133
-4.79191	22.4378
-5.13622	22.3425
-4.92178	22.2973
-5.28451	22.3999
-5.32199	22.2451
-5.3317	22.0963
-5.37095	22.7767
-5.33392	22.2626
-5.43229	22.1311
-5.51946	21.9145
-5.68886	21.6374
-5.66573	21.3876
-5.6928	21.3748
-5.06226	21.7131
-4.97708	22.0265
-5.30876	21.7676
-5.33526	21.1982
-5.39496	21.3341
-5.62225	21.1565
-5.93095	21.2316
-5.94696	21.0108
-5.41025	20.7919
-5.18882	20.6459
-5.4412	20.4206
-5.48011	20.2621
-5.44536	20.5314
-5.84131	20.2587
-5.78665	20.3627
-5.71035	19.7596
-5.76267	19.8842
-5.70569	19.9254
-5.56896	19.7827
-6.12126	19.2092
-6.61777	19.476
-6.76335	19.2932
-6.14745	18.8065
-6.59894	19.1644
-6.63576	18.5425
-6.2018	18.552
-6.83004	18.1837
-6.81668	18.4595
-6.86253	18.307
-6.86266	18.0222
-6.77819	17.6408
-6.54391	17.7456
-6.32219	17.0636
-6.38518	16.5941
-6.57895	16.49
-6.67082	16.1822
-6.65455	16.0712
-6.60035	16.0925
-6.65516	15.1913
-6.67359	15.8478
-6.59283	16.2375
-6.66833	15.5527
-6.58474	16.1799
-6.82824	16.3087
-7.11528	15.9407
-6.70987	16.2688
-7.02438	15.7597
-7.08007	15.7044
-6.7137	16.2151
-6.14088	15.4859
-6.12339	15.8247
-5.79457	16.3079
-5.78298	15.9697
-5.44604	15.3892
-5.55681	15.3781
-5.50538	15.4149
-5.98912	15.5019
-5.85078	15.7539
-5.89459	15.3092
-5.79844	15.3814
-5.39162	15.4769
-5.29816	15.5308
-5.5539	15.4477
-5.53527	15.3809
-5.42045	15.3539
-5.56432	15.1715
-5.4619	15.0804
-5.02702	15.2178
-4.80129	15.3684
-5.21443	15.1063
-4.62608	15.0076
-4.56644	14.9657
-4.46604	14.8745
-4.88824	14.6958
-4.74765	14.4875
-4.54343	14.5834
-4.66451	14.6402
-4.65755	14.6666
-4.91523	14.8474
-4.80432	14.6884
-4.4646	14.7752
-4.31329	14.6493
-4.26412	14.2227
-4.46944	14.3094
-4.12815	14.3773
-4.07149	13.974
-4.06954	13.8748
-3.90449	13.9384
-3.68607	13.7489
-4.14755	13.7196
-3.3341	13.683
-3.19428	13.5503
-3.08718	13.6402
-2.7472	13.5847
-2.42606	13.7641
-2.40427	13.974
-2.33654	14.0186
-2.1664	13.9747
-2.4458	13.8687
-2.13509	13.7876
-2.16356	13.3414
-2.16994	13.1746
-2.14317	13.2742
-2.47467	13.0834
-2.51999	13.0885
-2.54488	13.1287
-2.52713	13.0959
-2.5929	13.2849
-2.41005	13.2908
-2.02868	13.0403
-2.01815	12.8651
-2.02778	12.5513
-2.04507	12.4917
-2.08003	12.2683
-2.27527	12.1366
-2.08901	12.0951
-2.00423	11.9977
-2.29408	12.2474
-2.12032	12.158
-2.02293	12.2467
-1.97857	11.939
-1.43562	11.8907
-1.60859	11.2808
-1.68458	11.8641
-1.51044	11.7062
-1.38719	11.5478
-1.21203	11.9089
-1.21914	11.7957
-1.15307	11.8132
-1.42677	11.706
-1.43006	11.6298
-1.40252	11.728
-1.43157	11.6384
-1.40601	11.4892
-1.46683	11.4687
-1.45755	11.6323
-1.43979	11.4384
-1.48134	11.2183
-1.54074	11.1894
-1.71938	10.8895
-1.34028	10.5318
-1.3506	10.6183
-1.38646	10.3695
-1.27561	10.2156
-0.873636	10.1084
-0.978387	10.0844
-0.74044	9.9756
-0.61268	9.94446
-0.417376	9.97705
-0.305246	9.91592
-0.17578	9.80638
0.029517	9.64374
0.127564	9.53648
0.289236	9.39628
0.364592	9.51383
0.413375	9.44155
0.611916	9.31256
0.451609	9.48727
0.223517	9.38742
0.321697	9.57193
0.363696	9.36731
0.0437839	9.37391
0.172775	9.25155
0.24811	9.01584
-0.0258276	8.70718
0.422252	8.73612
0.453015	8.42935
0.494008	8.28031
0.498967	7.9506
0.537804	8.14877
0.630936	8.08891
0.374084	7.85854
0.436138	7.70989
0.527744	7.52873
0.730887	7.24114
0.731516	7.30768
0.863324	6.79571
0.807757	6.86745
0.852708	6.66079
0.769123	6.72217
0.691269	6.51889
0.73836	6.65433
0.808948	6.42009
0.965089	6.18105
0.78353	6.22024
0.83353	6.32667
1.0046	6.1004
0.972231	6.06638
1.16204	6.00368
1.00916	5.91247
0.935072	5.91945
0.955002	5.7498
0.914796	5.48651
1.10557	5.33296
1.15643	5.24902
1.16116	5.02978
0.983633	4.91991
0.718162	4.89653
0.72471	4.82101
0.668053	4.33388
0.710531	4.30636
0.515083	4.45021
0.681468	4.38849
0.410111	4.27934
0.396432	4.15849
0.132724	3.8825
0.0876185	3.75817
0.0282878	3.47396
0.110009	3.29669
0.133587	3.17947
0.292339	3.10444
0.229722	2.88809
0.0846911	2.74026
0.0180264	2.80146
-0.0813867	2.64932
-0.00501162	2.49455
-0.0566262	2.45681
0.212801	2.11588
0.218431	1.76223
0.264576	1.58604
0.00447615	1.31424
-0.110956	1.14237
-0.17859	1.26541
-0.122424	1.13715
-0.0831947	1.1075
0.0891583	0.975136
0.2107	0.805765
0.250924	0.586969
0.237964	0.459289
0.265543	0.104452
0.259791	0.218102
0.24963	-0.128817
0.311042	-0.275248
0.384764	-0.181838
0.365546	-0.462659
0.397832	-0.501454
0.0163499	-0.57256
-0.00891678	-0.670425
0.00397707	-0.722658
0.15585	-0.627566
0.0909359	-0.702505
0.156151	-0.681815
0.149165	-0.793764
0.268512	-0.672257
0.432825	-0.873173
0.595807	-1.11059
-0.216801	-1.11061
-0.0747629	-1.22407
-0.32223	-1.35101
-0.0994633	-1.49795
-0.649264	-1.65867
-0.744307	-1.79237
-0.838036	-1.84939
-0.433467	-1.97314
-0.620743	-2.10308
-0.768255	-2.04031
-0.892138	-2.03623
-0.864997	-2.27746
-0.891824	-2.34379
-0.77745	-2.44006
-0.610427	-2.5619
-0.101215	-2.65829
-0.0925488	-2.65352
0.120839	-2.59749
0.240165	-2.67148
0.05748	-2.85027
-0.0983959	-2.91447
0.0675128	-3.03842
-0.154349	-3.18772
-0.480053	-3.32354
-0.235749	-3.27839
-0.43316	-3.36084
-0.617448	-3.44218
-0.423787	-3.52111
-0.521598	-3.59841
-0.37624	-3.70369
-0.376424	-3.73312
-0.323635	-3.89598
-0.267931	-3.95599
-0.256988	-4.04514
-0.281097	-4.09681
-0.403734	-4.10465
-0.431428	-4.13382
-0.367034	-4.15867
-0.388041	-4.36573
-0.606306	-4.38984
-0.779718	-4.36011
-0.601861	-4.35419
-0.506107	-4.41786
-0.415537	-4.54242
-0.459815	-4.60339
-0.457249	-4.64797
-0.430517	-4.66056
-0.717986	-4.482
-0.745509	-4.464
-0.649602	-4.54125
-0.819444	-4.63256
-0.731051	-4.71591
-0.910626	-4.8383
-0.720953	-4.93282
-0.73816	-4.95396
-0.80801	-4.91931
-0.833003	-4.97639
-0.853077	-4.94054
-1.24632	-4.98737
-1.24384	-5.15975
-1.16358	-5.14089
-1.36794	-5.17884
-1.38493	-5.21429
-1.34585	-5.40835
-1.18647	-5.42995
-1.23782	-5.48402
-1.33351	-5.53714
-1.47529	-5.55541
-1.3762	-5.63899
-1.42098	-5.67383
-1.62693	-5.69799
-1.59522	-5.699
-1.70108	-5.71053
-1.82357	-5.68951
-1.91514	-5.79502
-1.94858	-5.75529
-2.10244	-5.85004
-2.14943	-5.95477
-2.49314	-5.86879
-2.61667	-5.97873
-2.54992	-5.79458
-2.46664	-5.79803
-2.44783	-5.78834
-3.17682	-5.8528
-2.39295	-5.87042
-2.62004	-5.8754
-3.50453	-5.91392
-3.58149	-5.89946
-3.84876	-5.88063
-2.94227	-5.8417
-3.99388	-5.79601
-4.10098	-5.69841
-4.07284	-5.6537
-3.87195	-5.60725
-3.85711	-5.68588
-3.77284	-5.66611
-3.81803	-5.59427
-3.79907	-5.62877
-3.91406	-5.49411
-3.81516	-5.55546
-3.94232	-5.53423
-3.75489	-5.5635
-3.69348	-5.50182
-2.98797	-5.61513
-3.26194	-5.55124
-3.18272	-5.55893
-3.33653	-5.52007
-3.29442	-5.62578
-3.57917	-5.6458
-3.54979	-5.63833
-3.32523	-5.37493
-3.09424	-5.38868
-2.99479	-5.30142
-3.23031	-5.36185
-3.5194	-5.35748
-3.26484	-5.42682
-3.26489	-5.3251
-3.35089	-5.10046
-3.2538	-5.23956
-3.16906	-5.32185
-3.30848	-5.15575
-3.31719	-5.04786
-3.43483	-4.90418
-3.41933	-4.85637
-3.58056	-4.80851
-3.07351	-4.7119
-3.06411	-4.72243
-3.09988	-4.50898
-3.06279	-4.50162
-3.11177	-4.25269
-3.11762	-4.21188
-2.83807	-4.34654
-2.86438	-4.30327
-2.98188	-4.09442
-3.18766	-3.91655
-3.09553	-3.82854
-3.14519	-3.80951
-3.17135	-3.74353
-3.34344	-3.61458
-3.40829	-3.61759
-3.28457	-3.65986
-3.25729	-3.62695
-3.1937	-3.58271
-3.19434	-3.56321
-3.06824	-3.58035
-3.15382	-3.52294
-3.13819	-3.56703
-3.26453	-3.52248
-3.16529	-3.29315
-3.14667	-3.30069
-3.09521	-3.22132
-3.11123	-3.21983
-3.23099	-3.15994
-3.22865	-3.13329
-3.24909	-3.14442
-3.06706	-3.12348
-2.99632	-2.92334
-2.98269	-2.72458
-2.96075	-2.7777
-2.88596	-2.73814
-2.9581	-2.87015
-2.94364	-2.72644
-3.0458	-2.51573
-3.13476	-2.54768
-3.00156	-2.68773
-2.97819	-2.64332
-2.98334	-2.52228
-3.31987	-2.40593
-3.34345	-2.33389
-3.49752	-2.45565
-3.52567	-2.32591
-3.36434	-2.29453
-3.33771	-2.2782
-3.59596	-2.13819
-3.67707	-1.99551
-3.69214	-1.98966
-3.67208	-1.96404
-3.94652	-1.95869
-3.91479	-1.89323
-3.585	-1.94588
-3.65215	-1.77493
-3.72589	-1.75538
-4.04658	-1.64228
-3.65673	-1.64173
-3.51732	-1.7707
-3.53369	-1.73464
-3.59797	-1.69679
-3.6464	-1.51747
-3.6354	-1.61228
-3.64775	-1.63575
-3.41116	-1.5936
-3.50555	-1.55178
-3.58256	-1.58796
-3.57566	-1.40686
-3.96845	-1.36109
-4.04421	-1.71011
-4.08727	-1.6745
-4.1459	-1.68029
-3.88651	-1.56617
-3.93775	-1.62216
-3.82495	-1.56246
-3.8446	-1.48014
-3.91522	-1.37494
-3.7569	-1.20696
-3.8229	-1.20308
-3.78098	-1.26119
-3.82589	-1.29251
-4.14876	-1.24718
-4.10195	-1.12846
-3.84931	-1.03391
-3.6312	-1.04888
-3.64133	-1.00966
-3.78545	-1.0489
-3.78117	-0.990632
-3.74607	-1.0082
-3.9062	-1.01565
-3.86849	-1.13447
-3.7866	-1.02863
-4.06439	-0.973272
-3.85177	-0.840012
-3.70604	-0.818527
-3.69242	-0.69801
-3.68524	-0.802682
-3.70256	-0.543879
-3.90593	-0.597846
-3.67038	-0.701246
-3.72962	-0.679657
-3.53621	-0.693659
-4.06243	-0.748227
-3.72446	-0.78086
-3.82785	-0.631909
-3.68594	-0.564485
-3.27419	-0.558145
-3.22499	-0.659971
-3.38707	-0.532028
-3.32916	-0.38704
-3.28568	-0.230901
-3.23417	-0.211647
-3.16075	-0.128655
-3.05402	-0.230982
-3.15815	-0.101502
-2.98312	-0.12898
-2.76092	-0.214593
-2.5307	-0.345651
-2.57044	-0.242572
-2.60019	-0.253582
-2.30852	-0.111844
-2.20522	-0.251708
-1.87495	-0.230383
-1.57135	-0.445917
-1.61773	-0.438772
-1.56108	-0.408424
-1.43338	-0.415638
-1.34548	-0.325877
-1.22238	-0.241583
-1.00667	-0.214159
-0.905336	-0.156872
-0.782612	-0.14379
-0.716553	-0.161059
-0.636616	-0.129922
-0.304965	-0.0209323
-0.040295	0.0547197
-0.160151	0.27806
-0.0275403	0.369182
0.00473217	0.43772
0.104832	0.348164
0.2966	0.555652
0.436427	0.601024
0.687163	0.654144
0.637491	0.564678
0.92167	0.597118
0.886343	0.664512
1.11509	0.652293
1.21283	0.609402
1.34607	0.733827
1.40524	0.699484
1.38255	0.532284
1.52875	0.578372
1.56888	0.616276
1.80376	0.627141
1.80053	0.825499
1.88352	0.858009
2.0695	0.958652
2.35786	1.01885
2.44284	1.10388
2.61899	1.3623
2.73676	1.0611
2.96819	1.12386
2.97337	1.05139
3.28756	1.09544
3.34244	1.42193
3.25633	1.56162
3.48482	1.65594
3.73715	1.39177
3.81437	1.26856
3.81049	1.32641
3.93421	1.47836
3.98872	1.1158
4.06106	1.05819
4.23005	1.2559
4.37944	1.22107
4.47512	1.12385
4.7203	1.13756
4.70871	0.940686
5.08195	0.981298
4.92498	1.02746
4.95459	1.10297
5.21656	1.25856
5.23063	1.25837
4.97273	1.40587
5.05607	1.39582
5.23755	1.3554
5.43147	1.33074
5.63325	1.31678
5.73982	1.42366
5.55856	1.39409
5.72044	1.53934
6.29844	1.45691
6.236	1.38963
6.38684	1.52555
6.3318	1.56776
6.40459	1.78042
6.30181	1.65414
6.34182	1.59499
6.48953	1.54861
6.34769	1.60668
6.59056	1.59483
6.53681	1.37675
6.39594	1.3074
6.59967	1.27617
6.62761	1.49029
6.63636	1.28201
6.05785	1.37902
6.13171	1.44111
6.10626	1.46277
6.10503	1.5356
6.10662	1.53231
6.13357	1.35674
6.36155	1.2671
6.38012	1.15092
6.6558	1.1435
6.60588	1.10788
6.71512	1.24751
6.69935	1.37093
6.6351	1.38002
6.64848	1.26301
[truncated: 50 more rows]

## Sheet: ExFig.3e
Group	HGp
Non-Tumor	-21.7199
Non-Tumor	29.1928
Non-Tumor	-6.53534
Non-Tumor	-12.0775
Non-Tumor	-16.6694
Non-Tumor	-1.72964
Non-Tumor	19.6155
Non-Tumor	-6.20021
Non-Tumor	-0.162266
Non-Tumor	9.05887
Non-Tumor	28.3009
Non-Tumor	7.43361
Non-Tumor	14.3291
Non-Tumor	6.17863
Non-Tumor	-4.63281
Non-Tumor	-8.57509
Non-Tumor	57.3101
Non-Tumor	-15.4743
Non-Tumor	73.8181
Non-Tumor	-2.06657
Non-Tumor	32.5819
Non-Tumor	51.4957
Non-Tumor	7.83925
Non-Tumor	19.1928
Non-Tumor	-6.78678
Non-Tumor	7.46948
Non-Tumor	23.969
Non-Tumor	23.3316
Non-Tumor	-1.9859
Non-Tumor	1.64964
Non-Tumor	18.6355
Non-Tumor	7.38761
Non-Tumor	15.8825
Non-Tumor	2.67703
Non-Tumor	-0.4786
Non-Tumor	6.58212
Non-Tumor	26.7786
Non-Tumor	20.7932
Non-Tumor	63.1553
Non-Tumor	0.905118
Non-Tumor	5.02706
Non-Tumor	4.15757
Non-Tumor	16.4187
Non-Tumor	17.9242
Non-Tumor	-2.97954
Non-Tumor	62.9132
Non-Tumor	6.51666
Non-Tumor	-8.72012
Non-Tumor	-9.66834
Non-Tumor	-2.89622
Non-Tumor	10.5655
Non-Tumor	12.7195
Non-Tumor	29.0302
Non-Tumor	-5.46109
Non-Tumor	0.263657
Non-Tumor	-7.12107
Non-Tumor	17.9239
Non-Tumor	18.4849
Non-Tumor	15.47
Non-Tumor	-10.9161
Non-Tumor	16.09
Non-Tumor	1.11824
Non-Tumor	58.2039
Non-Tumor	-3.38169
Non-Tumor	7.41856
Non-Tumor	6.08678
Non-Tumor	5.20465
Non-Tumor	4.06411
Non-Tumor	5.58477
Non-Tumor	0.875374
Non-Tumor	3.67207
Non-Tumor	5.00469
Non-Tumor	-0.859565
Non-Tumor	0.176632
Non-Tumor	23.5844
Non-Tumor	24.8007
Non-Tumor	-2.03074
Non-Tumor	-0.605782
Non-Tumor	11.1253
Non-Tumor	7.78581
Non-Tumor	65.0712
Non-Tumor	12.7261
Non-Tumor	-0.374121
Non-Tumor	-4.96641
Non-Tumor	-1.87283
Non-Tumor	-6.8653
Non-Tumor	4.85712
Non-Tumor	0.586229
Non-Tumor	14.4758
Non-Tumor	9.03185
Non-Tumor	-0.147267
Non-Tumor	7.20315
Non-Tumor	5.68899
Non-Tumor	12.5337
Non-Tumor	1.08737
Non-Tumor	9.7427
Non-Tumor	20.5108
Non-Tumor	9.52886
Non-Tumor	5.78088
Non-Tumor	2.14686
Non-Tumor	5.21094
Tumor	0.829519
Tumor	15.45
Tumor	37.6165
Tumor	24.5231
Tumor	17.5736
Tumor	14.6412
Tumor	14.3431
Tumor	-1.67059
Tumor	1.36929
Tumor	4.26558
Tumor	35.6856
Tumor	32.1551
Tumor	85.7215
Tumor	31.8968
Tumor	41.2865
Tumor	18.7539
Tumor	29.2735
Tumor	73.0798
Tumor	88.2947
Tumor	-12.4003
Tumor	2.15468
Tumor	3.57776
Tumor	3.18611
Tumor	4.47471
Tumor	-10.8397
Tumor	0.555638
Tumor	3.06393
Tumor	-3.30244
Tumor	0.936671
Tumor	3.56424
Tumor	2.0021
Tumor	-12.7062
Tumor	6.80665
Tumor	30.6656
Tumor	53.9392
Tumor	14.3981
Tumor	3.18981
Tumor	3.30449
Tumor	52.6873
Tumor	38.3086
Tumor	9.02478
Tumor	20.7757
Tumor	31.53
Tumor	20.8361
Tumor	3.399
Tumor	3.12514
Tumor	1.47879
Tumor	19.4646
Tumor	0.20307
Tumor	4.41075
Tumor	3.00896
Tumor	6.30709
Tumor	0.86981
Tumor	3.6554
Tumor	4.04048
Tumor	7.62432
Tumor	34.2676
Tumor	4.95346
Tumor	1.11313
Tumor	4.90868
Tumor	4.86542
Tumor	0.0779154
Tumor	5.77536
Tumor	0.258054
Tumor	49.3606
Tumor	114.993
Tumor	204.956
Tumor	68.474
Tumor	-8.90606
Tumor	26.6781
Tumor	39.9216
Tumor	62.7338
Tumor	17.0687
Tumor	15.9402
Tumor	42.9093
Tumor	4.45533
Tumor	50.1829
Tumor	-4.86126
Tumor	-5.15019
Tumor	4.56922
Tumor	-0.725771
Tumor	0.0347663
Tumor	-7.30938
Tumor	10.1739
Tumor	12.437
Tumor	17.2338
Tumor	9.98959
Tumor	11.7348
Tumor	4.14735
Tumor	8.66185
Tumor	9.62565
Tumor	15.3391
Tumor	4.0041
Tumor	25.2448
Tumor	2.86809
Tumor	3.90513
Tumor	15.0589
Tumor	9.22659
Tumor	11.2138
Tumor	7.09307
Tumor	8.26209
