# Supplementary material for: Glioblastoma remodelling of human neural circuits decreases survival
Source: Nature. 2023 May 3;617(7961):599–607. doi: 10.1038/s41586-023-06036-1 (PMC10191851; doi:10.1038/s41586-023-06036-1)
Supplement: Supplementary file 13 — Source Data Extended Data Fig. 4 [file 41586_2023_6036_MOESM13_ESM.xlsx]

## Sheet: Ex Fig. 4a
	Preopertive HFC IN	offset	exponent	delta	theta	alpha	beta	gamma
	8	-0.0552729	1.23701	0.0924539	0.0576643	0.317729	0.114748	0.0588443
	15	-0.25671	1.04896	0.0297362	0.167692	0.392178	0.217233	0.0256542
	7	-0.351179	1.0154	0.0160481	0.301305	0.481278	0.289588	0.00883167
	50	0.0331651	1.37472	0.258652	0.206359	-0.00632931	-0.0141957	0.194494
	6	-0.00816066	1.16219	0.0632043	0.199874	0.392841	0.16546	0.0318931
	14	-0.572373	0.731528	-0.0194053	0.263411	0.454489	0.449685	0.00668805
	54	0.047164	1.00617	0.116279	0.194159	0.0965311	0.0772078	0.0736689
	1	-0.136447	1.1115	0.116481	0.156081	0.279177	0.182576	0.0364869
	22	-0.0398613	1.0086	0.0270838	0.161129	0.254015	0.130369	0.016024
	0	-0.391447	0.763095	-0.0411242	0.240146	0.357469	0.451249	0.0305381
	25	-0.148587	0.994784	0.15828	0.050716	0.0973162	0.070812	0.0835142
	5	-0.0651512	1.1431	0.0846992	0.397413	0.326696	0.0997519	0.0463476
	12	-0.172344	1.20623	0.226173	0.289069	0.196202	0.0735158	0.0821188
	13	-0.224003	1.07378	0.181254	0.21934	0.204809	0.080177	0.0487888
	1	-0.283919	1.1705	0.100004	0.190541	0.207453	0.11376	0.0587515
	48	0.0772456	0.750799	0.0341257	0.105752	0.309447	0.192364	0.0447626
	36	-0.559486	0.748971	0.121175	0.0420854	0.00892373	0.116939	0.112645
	14	-0.286655	1.04038	0.108171	0.38565	0.381629	0.195025	-0.000690806
	6	-0.077359	1.16755	0.08237	0.1386	0.410042	0.122129	0.0631034

## Sheet: Ex Fig. 4c
		HFC			LFC
		within CE (0,1)	within FLAIR (0,1)		within CE (0,1)	within FLAIR (0,1)
		0	1		0	1
		0	1		0	1
		0	1		0	1
		0	1		0	1
		1	0		1	0
		1	0		0	1
		1	0		1	0
		1	0		1	0
		1	0		1	0
		1	0		1	0
		1	0		0	1
		1	0		0	1
		0	1		0	1
		0	1		1	0
		1	0		0	1
		1	0		1	0
		1	0		0	1
		0	1		1	0
		1	0		1	0
		1	0		1	0
		0	1		0	1
		0	1		0	1
		0	1		1	0
		1	0		1	0
		1	0		1	0
		0	1		0	1
		0	1		0	1
		0	1		1	0
		1	0		1	0
		1	0		0	1
		1	0		0	1
		1	0		0	1
		1	0		1	0
		1	0		0	1
		0	1		0	1
		0	1		0	1
		0	1		0	1
		1	0		0	1
		1	0		0	1
		1	0		1	0
		0	1		1	0
		0	1		0	1
		1	0		1	0
		1	0		1	0
		0	1		0	1
		0	1		0	1
		26	19		1	0
					1	0
					0	1
					1	0
					1	0
					0	1
					0	1
					1	0
					1	0
					0	1
					0	1
					0	1
					26	32
