# Supplementary material for: Glioblastoma remodelling of human neural circuits decreases survival
Source: Nature. 2023 May 3;617(7961):599–607. doi: 10.1038/s41586-023-06036-1 (PMC10191851; doi:10.1038/s41586-023-06036-1)
Supplement: Supplementary file 14 — Source Data Extended Data Fig. 5 [file 41586_2023_6036_MOESM14_ESM.xlsx]

## Sheet: ExtFig.5c
	log2FoldChange	lfcSE	pvalue	padj
PI3	8.99157	1.65088	2.78433e-13	9.70896e-10
MARCO	8.24925	1.07965	7.65034e-19	6.66918e-15
TUBB2BP1	-6.77778	0.735268	6.59234e-22	1.14937e-17
SLAMF9	6.07505	2.0306	3.13807e-05	0.00709855
LUCAT1	4.96945	1.22405	1.58875e-06	0.000710253
SLPI	4.74197	0.803384	1.38828e-11	4.03411e-08
PLA2G2A	4.74185	1.27266	3.11879e-10	6.797e-07
CXCL5	4.63599	1.437	2.42027e-05	0.00573118
STEAP4	4.52555	0.879625	1.16165e-09	2.25037e-06
EVA1A	4.41302	1.93847	0.000424882	0.047486
CHI3L1	4.30213	0.595916	1.56341e-15	6.81449e-12
LTF	4.18372	0.542507	1.74606e-16	1.01475e-12
MME	4.13678	1.25487	1.30143e-05	0.00349586
GALNT5	4.10477	0.979081	1.19211e-06	0.000577344
SAA2	4.09595	2.51247	0.0001484	0.0216593
HP	4.06894	1.23815	1.42795e-07	0.000108245
IL6	4.05907	0.760323	2.30921e-09	3.52433e-06
FGF7	3.85072	0.886211	3.28667e-07	0.000201038
CXCL8	3.69216	0.916144	2.85714e-08	2.93025e-05
ADAMTS2	3.67211	1.23703	2.84471e-07	0.000183694
CXCL3	3.58316	0.963593	5.67089e-06	0.00186551
NNMT	3.57502	0.892965	2.26399e-08	2.63151e-05
TFPI2	3.53353	1.30391	0.00020279	0.0261998
CD300E	3.4924	1.84442	3.71147e-05	0.00782068
PRF1	3.49078	1.05255	3.44824e-06	0.00136637
MMP19	3.48589	0.828602	2.74909e-08	2.93025e-05
LYVE1	3.45688	0.701951	7.73968e-09	9.63867e-06
MYBPH	3.39203	0.894697	4.82037e-06	0.00168086
C7	3.38486	0.641407	5.18981e-09	6.96034e-06
TREM1	3.29074	1.34204	1.63079e-06	0.000710823
INHBA	3.26104	0.701289	1.38233e-07	0.000108245
CHI3L2	3.24331	0.537106	4.44753e-11	1.10775e-07
AQP9	3.24087	0.961175	1.02503e-06	0.000525627
CA9	3.22549	1.46442	3.11958e-05	0.00709855
ITGBL1	3.2045	0.994443	1.04745e-05	0.00312095
OPALIN	-3.15422	0.732871	1.40792e-07	0.000108245
ADARB2	-3.06481	0.891128	1.26022e-06	0.000593836
ABCA13	3.03906	1.18024	8.80906e-05	0.0144892
IL1A	2.98133	1.28831	0.000377128	0.0432581
SPOCD1	2.97968	0.557663	2.30069e-09	3.52433e-06
GPC3	2.96366	1.67383	5.69515e-05	0.0106769
INSRR	2.94979	0.931609	4.25713e-05	0.00853138
COL12A1	2.94856	1.14	3.85675e-06	0.00143069
LIF	2.92938	0.790876	9.91726e-07	0.000525627
MEOX2	-2.92724	0.747397	7.9992e-07	0.000449891
GPRC5A	2.90735	1.16405	1.78204e-05	0.00443854
THBS1	2.8944	0.836292	1.02034e-06	0.000525627
CAV1	2.89413	0.700875	2.16686e-07	0.000151117
CD163	2.88989	0.747583	3.34391e-07	0.000201038
HK3	2.86992	0.647512	2.47731e-07	0.000166123
SOCS3	2.81468	0.519599	2.42569e-09	3.52433e-06
BTBD11	2.79596	1.06048	1.05613e-05	0.00312095
ALPK2	2.76605	1.86121	0.000305644	0.0368741
CYP1B1	2.75454	0.676686	4.77908e-07	0.000277744
MET	2.73841	0.681301	1.43874e-06	0.000660115
FCGR2C	2.73038	0.878851	8.09111e-06	0.00256488
VEPH1	2.68731	1.93256	0.000188442	0.0251581
FBLN2	2.65438	0.886349	2.0173e-05	0.00495375
LINC01272	2.65308	0.808451	1.23485e-05	0.00341739
GCNT1	2.64765	0.849254	3.54851e-05	0.00763807
HMOX1	2.62977	0.54508	5.82555e-08	5.64269e-05
IL1R1	2.60056	0.590523	2.15895e-07	0.000151117
F13A1	2.57687	1.18183	1.74044e-05	0.00442814
FAP	2.56438	0.853229	1.6492e-05	0.0042916
PLAU	2.55041	0.630031	1.07717e-06	0.000536582
RNASE2	2.53858	0.74354	1.3033e-05	0.00349586
COL5A1	2.53255	1.59146	1.36745e-05	0.00361235
STAB1	2.50724	0.700172	2.53896e-06	0.00105397
CCL2	2.50135	0.528018	8.31527e-08	7.63035e-05
CA12	2.50058	1.0984	2.40482e-05	0.00573118
PTGS2	2.48037	1.37893	0.000100799	0.0162725
C1R	2.47555	0.534616	1.19157e-07	0.000103875
ACTA2	2.47546	0.840468	1.04801e-05	0.00312095
H19	2.46947	0.689483	3.61654e-06	0.00140121
IER3	2.46275	0.614846	2.23467e-06	0.00095028
HSPA7	2.44398	0.905688	3.79093e-05	0.00786843
CXCL12	2.42509	0.779107	1.75246e-05	0.00442814
TIMP1	2.4021	1.01153	2.4325e-05	0.00573118
IL1R2	2.39981	1.0295	7.27343e-05	0.0125557
SEZ6L	-2.36188	0.675761	4.14098e-06	0.00150413
IL7R	2.35468	0.953956	0.000110975	0.0174311
LTBP2	2.34976	0.639832	4.30661e-06	0.00153236
ADAMTSL1	2.34858	0.777922	6.26142e-05	0.0113625
S100A9	2.34458	0.632368	3.72311e-06	0.00141114
AP000892.6	2.29002	0.843696	0.000185009	0.0250565
COL6A2	2.28709	0.614954	3.35463e-06	0.00136019
DCN	2.26037	0.935786	3.8634e-05	0.00792451
IGF2	2.24173	0.590838	5.07653e-06	0.00173547
ADAMTS12	2.22315	1.02238	8.10917e-05	0.0137265
IL1B	2.20859	0.759885	0.000108783	0.0172421
S100A4	2.1674	0.963748	0.000176418	0.0246068
ANGPTL4	2.15228	1.03073	8.31345e-05	0.013937
GFPT2	2.13585	0.608034	1.13654e-05	0.00319607
TPBG	2.12927	0.81516	0.000215651	0.0276462
MYO1G	2.11298	0.871913	0.000165915	0.0237108
ASPN	2.0969	1.19908	0.000424484	0.047486
NHLH1	2.07872	0.754424	0.000170248	0.0241323
CAMK2A	-2.06003	0.641239	3.48402e-05	0.00759299
COL14A1	2.02912	0.652575	4.57939e-05	0.00907291
C5AR1	2.01884	0.734944	5.88853e-05	0.010922
BIRC3	2.01588	0.762397	0.000202866	0.0261998
TGFBI	2.01583	1.91425	5.07788e-05	0.00983697
C1S	2.014	0.550344	7.95141e-06	0.00256488
COLEC12	2.01115	0.682721	6.35786e-05	0.0113625
JAK3	2.00388	0.747151	0.000119292	0.0182444
FOSL1	1.98241	0.716638	0.000120848	0.0183216
OSMR	1.97714	0.549826	1.12856e-05	0.00319607
SERPING1	1.95542	0.532322	9.04498e-06	0.00281606
OLFML2B	1.94908	0.709575	7.36531e-05	0.0125896
TYMP	1.92787	0.628039	4.88025e-05	0.00956036
NAMPT	1.90706	0.672537	6.19345e-05	0.0113625
CCL5	1.893	0.822775	0.000220876	0.0281093
ADAM8	1.88349	0.833336	0.000336019	0.0395844
DCC	-1.86993	0.608432	5.28167e-05	0.0100093
MS4A4A	1.86985	0.730499	0.000190472	0.0251581
ANXA2	1.86561	0.704729	9.63192e-05	0.0156946
CNGA3	-1.8556	0.577762	4.06947e-05	0.00825015
CYR61	1.85221	0.570329	3.17572e-05	0.00709855
EMP3	1.8433	0.597323	6.38674e-05	0.0113625
C1RL	1.84182	0.604096	6.52519e-05	0.0114916
COL6A1	1.83699	0.564243	3.07046e-05	0.00709855
GBP2	1.81945	0.555579	3.39346e-05	0.00748924
P4HA2	1.79542	0.733048	0.000232414	0.0293634
FMOD	1.79135	0.650965	0.000149075	0.0216593
EMILIN3	-1.77667	0.664137	0.000189862	0.0251581
CLEC2B	1.77564	0.750425	0.000251196	0.031227
SV2B	-1.772	0.629349	0.000125478	0.0186812
NABP1	1.74488	0.618695	0.000126434	0.0186812
CEBPD	1.69873	0.550359	7.08274e-05	0.0123488
CD14	1.67872	0.55969	8.39853e-05	0.0139456
SLC11A1	1.66637	0.635201	0.000182605	0.0250565
SIGLEC1	1.65855	0.673322	0.000344009	0.0402537
CEBPB	1.60289	0.646932	0.000359525	0.0417888
SEZ6	-1.59405	0.612495	0.000193083	0.0253113
NTNG1	1.5913	0.639698	0.000329667	0.0391003
PAPPA2	1.56031	0.64765	0.000400429	0.0456305
VSTM2A	-1.52859	0.570414	0.000185391	0.0250565
GLRX	1.52599	0.601189	0.000287966	0.0351097
PLTP	1.5099	0.58704	0.000252997	0.031227
DUSP1	1.49597	0.558655	0.00025433	0.031227
SYNPO	1.4622	0.627608	0.000442274	0.049115
VSIG4	1.46032	0.605736	0.000369661	0.0426824
SLC1A2	-1.45797	0.652969	0.000450601	0.0495133
SOD2	1.4256	0.568192	0.000306667	0.0368741
