# Supplementary material for: Glioblastoma remodelling of human neural circuits decreases survival
Source: Nature. 2023 May 3;617(7961):599–607. doi: 10.1038/s41586-023-06036-1 (PMC10191851; doi:10.1038/s41586-023-06036-1)
Supplement: Supplementary file 15 — Source Data Extended Data Fig. 6 [file 41586_2023_6036_MOESM15_ESM.xlsx]

## Sheet: ExtFig. 6i
	Glioma TSP-1
		THBS1	tissue
	HFC1_AAACGAAGTAGCTTAC	0	hfc
	HFC1_AAACGCTCACGCCAGT	0	hfc
	HFC1_AAACGCTGTAGCGCCT	0	hfc
	HFC1_AAAGGATCAGAAATTG	0	hfc
	HFC1_AAAGGGCAGGTTCATC	0	hfc
	HFC1_AAAGGGCGTAGACGGT	0	hfc
	HFC1_AAAGGTAAGCAAGTGC	0	hfc
	HFC1_AAAGGTACATTCGGGC	0	hfc
	HFC1_AAAGTCCGTCCAGGTC	0	hfc
	HFC1_AACAACCCACTACCCT	0	hfc
	HFC1_AACACACAGCCTCAGC	0	hfc
	HFC1_AACAGGGTCGTAGTGT	0	hfc
	HFC1_AACCATGTCGAGGCAA	0	hfc
	HFC1_AACCATGTCTTCGATT	0	hfc
	HFC1_AACCTTTGTTCCCACT	0	hfc
	HFC1_AACGGGACAACACTAC	0	hfc
	HFC1_AACGGGACACGGAAGT	0	hfc
	HFC1_AAGACTCTCAGTCCGG	1.09861	hfc
	HFC1_AAGATAGCAATTGAAG	0	hfc
	HFC1_AAGCATCAGTAACCTC	0	hfc
	HFC1_AAGCATCGTACGCTTA	0	hfc
	HFC1_AAGGTAAGTAGCACAG	0	hfc
	HFC1_AAGTCGTCACAGCCTG	0	hfc
	HFC1_AAGTGAAAGGTTTACC	0	hfc
	HFC1_AAGTTCGGTTAAGTCC	0	hfc
	HFC1_AATCGTGAGGTACCTT	0	hfc
	HFC1_AATCGTGTCAGGTAAA	0	hfc
	HFC1_AATGAAGGTTCTAACG	1.38629	hfc
	HFC1_AATGGCTAGAGGATCC	0	hfc
	HFC1_AATTTCCAGCAGAAAG	0	hfc
	HFC1_AATTTCCTCGCAGTGC	0	hfc
	HFC1_ACAAAGAGTATGAGAT	0	hfc
	HFC1_ACAAGCTCACTCCCTA	0	hfc
	HFC1_ACAGAAAGTGTGCCTG	0	hfc
	HFC1_ACAGAAATCACGGTCG	0	hfc
	HFC1_ACATCGACAGTGGTGA	0	hfc
	HFC1_ACATGCATCGAGAATA	0	hfc
	HFC1_ACATTTCGTGGCACTC	0	hfc
	HFC1_ACATTTCTCAAACCCA	1.09861	hfc
	HFC1_ACCAAACCACTGGACC	0	hfc
	HFC1_ACCAAACGTTAACAGA	0	hfc
	HFC1_ACCAACACACCTGCGA	0	hfc
	HFC1_ACCACAAGTCCCGCAA	0	hfc
	HFC1_ACCCTCAGTTGGTAGG	0	hfc
	HFC1_ACCGTTCCAAACGTGG	0	hfc
	HFC1_ACCTGAACACCAGGTC	0	hfc
	HFC1_ACGATCACACTGGATT	0	hfc
	HFC1_ACGATGTAGGCACTAG	0	hfc
	HFC1_ACGATGTAGGCTATCT	0	hfc
	HFC1_ACGGGTCGTCAATCTG	0	hfc
	HFC1_ACGTAGTCAGTCAGTT	0	hfc
	HFC1_ACGTAGTGTGGAGGTT	0	hfc
	HFC1_ACGTAGTTCAAGGCTT	0	hfc
	HFC1_ACGTCCTCAAAGCTAA	0	hfc
	HFC1_ACGTTCCAGAGTCAGC	0	hfc
	HFC1_ACTATCTTCAACTCTT	0.693147	hfc
	HFC1_ACTATGGCAAAGTATG	0	hfc
	HFC1_ACTATGGGTGCTGTCG	0	hfc
	HFC1_ACTATTCTCTGTACAG	0	hfc
	HFC1_ACTGCAACATCATTGG	0	hfc
	HFC1_ACTGTCCAGCGCCTTG	0	hfc
	HFC1_ACTGTGAAGTGCAACG	0	hfc
	HFC1_ACTGTGAGTGCATTAC	0	hfc
	HFC1_ACTTCGCAGCGTGCTC	0	hfc
	HFC1_AGAACAATCACCGGGT	0	hfc
	HFC1_AGAACCTCACTCCCTA	0	hfc
	HFC1_AGACAGGTCGGAACTT	0	hfc
	HFC1_AGACCATAGAGGCTGT	0	hfc
	HFC1_AGACTCATCACGACTA	0	hfc
	HFC1_AGAGAGCCAATTCTCT	0	hfc
	HFC1_AGAGCAGCAAATTGCC	0	hfc
	HFC1_AGAGCAGTCAGCCCAG	0	hfc
	HFC1_AGAGCCCTCCTGTTGC	0	hfc
	HFC1_AGATAGATCTAGGCCG	0	hfc
	HFC1_AGATAGATCTTCTGTA	0	hfc
	HFC1_AGATGCTTCGGTGCAC	0	hfc
	HFC1_AGCATCATCATCTCTA	0	hfc
	HFC1_AGCCAATCAACTCCCT	0	hfc
	HFC1_AGCCAATTCGGTTCAA	0	hfc
	HFC1_AGCCACGTCAGAGCAG	0	hfc
	HFC1_AGCCACGTCTTGCAGA	0	hfc
	HFC1_AGCCAGCGTATATGGA	0	hfc
	HFC1_AGCGATTGTCAAGCCC	0	hfc
	HFC1_AGCGCCAAGTAGATCA	0	hfc
	HFC1_AGCTACAGTATGACAA	0	hfc
	HFC1_AGCTTCCAGAAGCGGG	0	hfc
	HFC1_AGGACGAGTTCTCTAT	0	hfc
	HFC1_AGGACTTTCTTTGCAT	0.693147	hfc
	HFC1_AGGATAAGTCCACACG	0.693147	hfc
	HFC1_AGGCCACTCCCGGTAG	0	hfc
	HFC1_AGGGAGTTCCCGAGAC	1.09861	hfc
	HFC1_AGGGTCCAGAGAGCCT	0	hfc
	HFC1_AGGGTCCTCACAATGC	0	hfc
	HFC1_AGGGTGACATGACGTT	1.60944	hfc
	HFC1_AGGTCTAAGGTTACAA	0	hfc
	HFC1_AGTAACCCAGAGACTG	0	hfc
	HFC1_AGTGACTGTATGCTAC	0	hfc
	HFC1_AGTGACTGTGTTCAGT	0	hfc
	HFC1_AGTGCCGCACAGTCCG	0	hfc
	HFC1_AGTTCCCGTGTTTCTT	0	hfc
	HFC1_AGTTCGACAGGACGAT	0	hfc
	HFC1_ATACTTCCACCCAACG	0	hfc
	HFC1_ATACTTCTCTCATTAC	0	hfc
	HFC1_ATACTTCTCTTGAGCA	0	hfc
	HFC1_ATAGACCGTGTTGATC	0	hfc
	HFC1_ATATCCTCAAACGTGG	0	hfc
	HFC1_ATCACGAAGGGCCCTT	0	hfc
	HFC1_ATCACTTGTGGGTATG	0	hfc
	HFC1_ATCGGATGTAGGTTTC	0	hfc
	HFC1_ATCGTCCAGAACCCGA	0	hfc
	HFC1_ATCGTGAAGGCTTCCG	0	hfc
	HFC1_ATCTCTATCGAACACT	0	hfc
	HFC1_ATGAGGGAGGTCATTC	0	hfc
	HFC1_ATGCCTCTCCTTCTGG	0	hfc
	HFC1_ATGGTTGGTCCACTCT	0	hfc
	HFC1_ATGTCTTGTCGACTGC	0	hfc
	HFC1_ATTATCCCACGAAGAC	0	hfc
	HFC1_ATTCACTCACGAGGTA	0	hfc
	HFC1_ATTCACTGTGAATGTA	0	hfc
	HFC1_ATTCATCCACTTCAGA	0	hfc
	HFC1_ATTCCATCACAGTCCG	0	hfc
	HFC1_ATTCGTTCACTTGAAC	0	hfc
	HFC1_ATTCGTTCACTTTATC	0	hfc
	HFC1_ATTGGGTTCAGATGCT	0	hfc
	HFC1_ATTGTTCAGGCTTAAA	0	hfc
	HFC1_ATTGTTCCATAGAAAC	0	hfc
	HFC1_ATTGTTCTCTTCGATT	0	hfc
	HFC1_CAAAGAATCGACACTA	0	hfc
	HFC1_CAAAGAATCGTTCCCA	0	hfc
	HFC1_CAACAACTCTAGCCTC	0	hfc
	HFC1_CAACAGTAGTCTAGAA	0	hfc
	HFC1_CAACAGTGTCTACGTA	0	hfc
	HFC1_CAACGGCCAGACATCT	0	hfc
	HFC1_CAAGGGAGTCGACGCT	0	hfc
	HFC1_CAAGGGATCAGACCCG	0	hfc
	HFC1_CAAGGGATCCCGTTGT	0.693147	hfc
	HFC1_CACAGGCTCGCCTCTA	0	hfc
	HFC1_CACCAAAGTGGTGATG	0	hfc
	HFC1_CACCGTTGTAGCCAGA	0	hfc
	HFC1_CACCGTTGTAGTGTGG	0	hfc
	HFC1_CACGAATCACGCCAGT	0	hfc
	HFC1_CACGGGTGTCGCGGTT	0	hfc
	HFC1_CACGTGGCAAGGCTTT	0	hfc
	HFC1_CACTAAGGTGATAGTA	0	hfc
	HFC1_CACTGAACAGCTGCCA	0	hfc
	HFC1_CACTGGGAGTCACAGG	0	hfc
	HFC1_CACTGTCAGTCCCAAT	0	hfc
	HFC1_CACTTCGGTTCACGAT	0	hfc
	HFC1_CAGAGCCCACACGCCA	0	hfc
	HFC1_CAGAGCCGTGATAGAT	0	hfc
	HFC1_CAGATCACACCCAATA	0	hfc
	HFC1_CAGCACGTCCTGATAG	0	hfc
	HFC1_CAGCGTGCATGGCGCT	0	hfc
	HFC1_CAGCGTGGTGCTGTCG	0	hfc
	HFC1_CAGGCCAGTGAGAACC	0	hfc
	HFC1_CAGGGCTTCATGAAAG	0	hfc
	HFC1_CAGGTATTCATAGGCT	0	hfc
	HFC1_CAGTTAGAGAGAAGGT	0	hfc
	HFC1_CAGTTAGTCACCTGGG	0	hfc
	HFC1_CAGTTCCTCGACGAGA	0	hfc
	HFC1_CATAAGCTCAGCTTCC	0	hfc
	HFC1_CATACCCCAGCTGAGA	0	hfc
	HFC1_CATACTTGTCCACTTC	0	hfc
	HFC1_CATCAAGGTTCACCGG	0	hfc
	HFC1_CATCCCAGTATGGTTC	0	hfc
	HFC1_CATCCCATCGCTACGG	0	hfc
	HFC1_CATCGTCAGCCAGTAG	0	hfc
	HFC1_CATGCCTCATGCCATA	0	hfc
	HFC1_CATGCCTTCTCCGTGT	0	hfc
	HFC1_CATGCGGCATCCGCGA	0	hfc
	HFC1_CATGCTCGTGTCACAT	0	hfc
	HFC1_CATGCTCGTTTCACAG	0	hfc
	HFC1_CATGGTATCGTTCATT	0	hfc
	HFC1_CATTCATAGTTAGTAG	0	hfc
	HFC1_CATTCCGGTTCGAAGG	0	hfc
	HFC1_CATTGTTGTAGCTTTG	0	hfc
	HFC1_CATTTCATCAACTGGT	0	hfc
	HFC1_CCAATTTGTGGCAGAT	0	hfc
	HFC1_CCACAAACACCAATTG	0	hfc
	HFC1_CCACCATTCGCCGAGT	0	hfc
	HFC1_CCACGAGTCTCGGTAA	0	hfc
	HFC1_CCCTTAGAGACCAAAT	0	hfc
	HFC1_CCGATGGGTTGCGGAA	0	hfc
	HFC1_CCGGACATCCAAATGC	0.693147	hfc
	HFC1_CCGGGTACAGGTGGAT	0	hfc
	HFC1_CCGGGTAGTCACTCAA	0	hfc
	HFC1_CCGGTGAGTAATGTGA	0	hfc
	HFC1_CCTACGTTCACACCGG	0	hfc
	HFC1_CCTATCGAGCAGCGAT	0	hfc
	HFC1_CCTCAACTCTAGCAAC	0	hfc
	HFC1_CCTCCAAGTCCAAAGG	0	hfc
	HFC1_CCTCCTCAGCATATGA	0	hfc
	HFC1_CCTTTGGTCGGTCACG	0	hfc
	HFC1_CGAAGTTCACATTACG	0	hfc
	HFC1_CGAATTGAGGATAATC	0	hfc
	HFC1_CGAATTGGTCCTTTGC	0	hfc
	HFC1_CGAGGAACAAATGAAC	0	hfc
	HFC1_CGAGGCTAGGCGTTGA	0	hfc
	HFC1_CGAGGCTTCCCGTGTT	0	hfc
	HFC1_CGCAGGTCAGATAAAC	0	hfc
	HFC1_CGGACACAGTGACCTT	0	hfc
	HFC1_CGGACACTCGTTCCTG	0	hfc
	HFC1_CGGACACTCTTTCAGT	0	hfc
	HFC1_CGGGACTAGCGATGGT	0	hfc
	HFC1_CGGGCATCACAAGTGG	0.693147	hfc
	HFC1_CGTAATGCAACCCTAA	0	hfc
	HFC1_CGTAGTATCGGTCTGG	0	hfc
	HFC1_CGTCAAACAGATGCGA	0	hfc
	HFC1_CGTGCTTAGAAGTATC	0.693147	hfc
	HFC1_CGTTAGATCTCTGCCA	0	hfc
	HFC1_CTACAGAAGTTGTCAC	0	hfc
	HFC1_CTACGGGCAGTTAAAG	0	hfc
	HFC1_CTAGACAAGTTGTCGT	0	hfc
	HFC1_CTATAGGAGCACTCGC	0	hfc
	HFC1_CTATAGGAGCGCCGTT	0	hfc
	HFC1_CTATAGGAGTACGAGC	0	hfc
	HFC1_CTATCCGGTCCCGTGA	0.693147	hfc
	HFC1_CTATCCGTCCCTCTAG	0	hfc
	HFC1_CTATCTATCAAATGAG	0	hfc
	HFC1_CTCAAGAAGAAATCCA	0	hfc
	HFC1_CTCACTGGTAACTAAG	0	hfc
	HFC1_CTCAGGGAGTGTACCT	0	hfc
	HFC1_CTCATTACAACTGAAA	0	hfc
	HFC1_CTCCAACAGAATAACC	0	hfc
	HFC1_CTCCAACTCATGCTAG	0	hfc
	HFC1_CTCCATGTCTCGTTTA	1.09861	hfc
	HFC1_CTCCCAAGTACTGCCG	0	hfc
	HFC1_CTCCTTTCAAGGTTGG	0	hfc
	HFC1_CTCGAGGGTTAGGAGC	0	hfc
	HFC1_CTGCCATTCGTAATGC	0	hfc
	HFC1_CTGCCTACATGTCTAG	0.693147	hfc
	HFC1_CTGCCTATCTAGGAAA	0	hfc
	HFC1_CTGCTCAGTGCATCTA	0	hfc
	HFC1_CTGGACGTCGGCCTTT	0	hfc
	HFC1_CTGGCAGAGGAGAATG	0	hfc
	HFC1_CTGGCAGCAATGGGTG	0	hfc
	HFC1_CTGGCAGCATGGAATA	0	hfc
	HFC1_CTGGTCTGTCGCCACA	0.693147	hfc
	HFC1_CTGTGGGCATGTGGCC	0	hfc
	HFC1_CTGTGGGTCGGACTGC	0	hfc
	HFC1_CTTCAATTCCATCTCG	0	hfc
	HFC1_CTTCGGTGTTGCGGCT	0	hfc
	HFC1_CTTGAGAAGTGCTCAT	0	hfc
	HFC1_CTTGATTAGAAGCGAA	0	hfc
	HFC1_CTTGATTGTACAATAG	0	hfc
	HFC1_CTTGATTTCGCGTTTC	0.693147	hfc
	HFC1_CTTTCAACATGCCGCA	0	hfc
	HFC1_CTTTCAATCTCGACCT	0	hfc
	HFC1_GAAACCTAGAACTTCC	0	hfc
	HFC1_GAAACCTAGACGCATG	0	hfc
	HFC1_GAAATGAGTTGTTGTG	0	hfc
	HFC1_GAACGTTGTCTTGAAC	0	hfc
	HFC1_GAACTGTCATCATCCC	0	hfc
	HFC1_GAAGAATAGCCATTCA	0	hfc
	HFC1_GAAGCGATCCCATACC	0	hfc
	HFC1_GAATCGTCAATTGCGT	0	hfc
	HFC1_GACCAATGTACGACTT	0.693147	hfc
	HFC1_GACCCAGGTGAACGGT	0	hfc
	HFC1_GACCCTTGTGAGTTGG	0	hfc
	HFC1_GACTATGTCACACCCT	0	hfc
	HFC1_GACTATGTCGTTCATT	0	hfc
	HFC1_GACTCTCCAGTCGTTA	0	hfc
	HFC1_GACTTCCCAACATCGT	0	hfc
	HFC1_GAGAGGTCATCCGCGA	0	hfc
	HFC1_GAGCCTGGTGAAAGTT	0	hfc
	HFC1_GAGCCTGTCCCTCGAT	0.693147	hfc
	HFC1_GAGGGATAGTGCCGAA	0	hfc
	HFC1_GAGGGATTCACCTCTG	0	hfc
	HFC1_GAGGGTACAGCACACC	0	hfc
	HFC1_GAGTCATGTTTGAACC	0	hfc
	HFC1_GAGTGTTTCGCTAATG	0	hfc
	HFC1_GAGTTGTCAATGACCT	0	hfc
	HFC1_GAGTTTGTCGTGCAGC	0	hfc
	HFC1_GATAGAAGTCTAATCG	0	hfc
	HFC1_GATAGAATCCTCTTTC	0	hfc
	HFC1_GATAGCTTCCGAGAAG	0.693147	hfc
	HFC1_GATCAGTCATGAAAGT	0	hfc
	HFC1_GATCCCTGTCTCACAA	0	hfc
	HFC1_GATCGTATCCTCAGGG	0	hfc
	HFC1_GATGCTATCTGCGGCA	0	hfc
	HFC1_GATGGAGCATTGACCA	0	hfc
	HFC1_GATGTTGGTAGGGTAC	0	hfc
	HFC1_GATGTTGTCGAGCCAC	0	hfc
	HFC1_GATTCTTAGCGGTAAC	0	hfc
	HFC1_GCAACATGTTAAAGTG	0	hfc
	HFC1_GCACATACAACACTAC	0	hfc
	HFC1_GCACGGTTCACGGGAA	0	hfc
	HFC1_GCACTAATCCATAAGC	0	hfc
	HFC1_GCAGCTGCAAGCGCAA	0	hfc
	HFC1_GCATCGGTCCTTGACC	0	hfc
	HFC1_GCATCGGTCGCCAATA	0	hfc
	HFC1_GCATCTCAGATTGAGT	0	hfc
	HFC1_GCATGATGTTCAGGTT	0	hfc
	HFC1_GCATGATTCGGTCGGT	0	hfc
	HFC1_GCATTAGCATAATCCG	0	hfc
	HFC1_GCCAGCATCGAAGAAT	0	hfc
	HFC1_GCCAGTGTCCGATAAC	1.38629	hfc
	HFC1_GCCGATGGTAGGTAGC	0	hfc
	HFC1_GCCGATGTCTCTCTAA	0	hfc
	HFC1_GCCGTGAAGTACTGTC	0	hfc
	HFC1_GCCTGTTGTGCCCTTT	0	hfc
	HFC1_GCGAGAATCATTGAGC	0	hfc
	HFC1_GCGGAAAAGCTAGAGC	0	hfc
	HFC1_GCGTGCACAGTTGCGC	0	hfc
	HFC1_GCTACAACACGTCGGT	0	hfc
	HFC1_GCTGCAGAGACTTGTC	0	hfc
	HFC1_GCTGCAGCATCACGGC	0	hfc
	HFC1_GCTGGGTAGGTTTGAA	0	hfc
	HFC1_GCTGGGTGTACGATCT	0	hfc
	HFC1_GCTTTCGAGTTACGGG	0	hfc
	HFC1_GCTTTCGGTGCAATGG	0	hfc
	HFC1_GGAGATGGTAGACGTG	0	hfc
	HFC1_GGAGATGTCGACATAC	0	hfc
	HFC1_GGAGGTACATTCGGGC	0	hfc
	HFC1_GGAGGTATCCACAAGT	0	hfc
	HFC1_GGATCTAAGGTGTGAC	0	hfc
	HFC1_GGATCTACATGGATCT	0	hfc
	HFC1_GGCACGTTCGAAATCC	0	hfc
	HFC1_GGCGTCACAGGCAATG	0	hfc
	HFC1_GGGACAAAGCTGGCTC	0	hfc
	HFC1_GGGACCTCAACAAGTA	0	hfc
	HFC1_GGGAGTATCTGCTCTG	0	hfc
	HFC1_GGGATCCAGCCATATC	0	hfc
	HFC1_GGGATGACATACCAGT	0	hfc
	HFC1_GGGCGTTCATCGAAGG	0	hfc
	HFC1_GGGCTACAGAATCTAG	0	hfc
	HFC1_GGGTCACCATAATGCC	0	hfc
	HFC1_GGGTTATCACTTCTCG	0	hfc
	HFC1_GGTAATCTCCAGTACA	0	hfc
	HFC1_GGTAGAGCACCGGCTA	1.79176	hfc
	HFC1_GGTGAAGGTTGTACGT	0	hfc
	HFC1_GGTGATTGTGATTAGA	0	hfc
	HFC1_GGTGGCTCAGTTTCAG	0	hfc
	HFC1_GGTGTCGCACAAGCTT	0	hfc
	HFC1_GGTGTCGCATGCCGGT	0	hfc
	HFC1_GGTTGTATCATCCTAT	0	hfc
	HFC1_GTAACCAAGGTTATAG	0	hfc
	HFC1_GTACAGTTCGGCCTTT	0	hfc
	HFC1_GTAGAAAGTGTCGATT	0	hfc
	HFC1_GTAGAGGAGCCTGTCG	0	hfc
	HFC1_GTAGATCAGTCTGCAT	0	hfc
	HFC1_GTAGATCGTGAACGGT	0	hfc
	HFC1_GTAGGAGCACTATCGA	0	hfc
	HFC1_GTATTGGAGCTGACCC	0	hfc
	HFC1_GTATTGGCAGGACGAT	0	hfc
	HFC1_GTCAAGTGTCGTCGGT	0	hfc
	HFC1_GTCACGGTCACCTTAT	0	hfc
	HFC1_GTCAGCGAGTTCAACC	0	hfc
	HFC1_GTCATGAGTTCCTACC	0	hfc
	HFC1_GTCCACTAGGCAATGC	0	hfc
	HFC1_GTCCACTAGTCAAGCG	0	hfc
	HFC1_GTCCCATCAACGTAAA	0	hfc
	HFC1_GTCGTAACACGCGCTA	0	hfc
	HFC1_GTCGTTCAGATGTAGT	0	hfc
	HFC1_GTCGTTCCAGTAGAGC	0	hfc
	HFC1_GTCTAGAGTGTTTGCA	0	hfc
	HFC1_GTCTCACAGCCTTTCC	0	hfc
	HFC1_GTCTCACTCACCCATC	0	hfc
	HFC1_GTCTGTCCATATTCGG	0	hfc
	HFC1_GTGACGCCAGAGATTA	0	hfc
	HFC1_GTGACGCTCACGTAGT	0	hfc
	HFC1_GTGATGTGTACCGGCT	0	hfc
	HFC1_GTGATGTGTAGTGATA	0	hfc
	HFC1_GTGCACGGTAATTAGG	0	hfc
	HFC1_GTGCAGCCAAGCAGGT	0	hfc
	HFC1_GTGCAGCGTAGCTGTT	0	hfc
	HFC1_GTGCTGGCAGCTGTTA	0	hfc
	HFC1_GTGGAAGAGCGACTTT	0	hfc
	HFC1_GTGGTTATCTCCCATG	0	hfc
	HFC1_GTTATGGGTAAGTCAA	0	hfc
	HFC1_GTTCATTAGACCATAA	0	hfc
	HFC1_GTTCATTCATAACCCA	0	hfc
	HFC1_GTTCTATGTAGTCACT	0	hfc
	HFC1_GTTCTATTCATGGCCG	0.693147	hfc
	HFC1_GTTGCGGGTGCACAAG	0	hfc
	HFC1_GTTGTAGAGCGTTACT	0	hfc
	HFC1_GTTGTAGGTCAAATCC	0	hfc
	HFC1_GTTTGGACACAAACGG	0	hfc
	HFC1_TAACACGCAATTGCTG	0	hfc
	HFC1_TAACCAGTCAACCTCC	0	hfc
	HFC1_TAAGCACAGTATGGAT	0	hfc
	HFC1_TAAGCCAGTCAAGGCA	0	hfc
	HFC1_TAAGTCGGTGTATTCG	0	hfc
	HFC1_TACAACGTCTCATGCC	0	hfc
	HFC1_TACATTCAGTAGCATA	0	hfc
	HFC1_TACATTCGTATCATGC	0	hfc
	HFC1_TACCCGTGTAGAAACT	0	hfc
	HFC1_TACCCGTGTTGACTGT	0	hfc
	HFC1_TACCCGTGTTGGGACA	0	hfc
	HFC1_TACCTGCTCCATAAGC	0.693147	hfc
	HFC1_TACGGGCAGAAGCGAA	0	hfc
	HFC1_TACTGCCGTGAATGAT	0	hfc
	HFC1_TACTTCAGTTATTCCT	0	hfc
	HFC1_TACTTGTGTCCACATA	0	hfc
	HFC1_TAGACCAGTTTACGTG	0	hfc
	HFC1_TAGATCGAGAAGTCTA	0	hfc
	HFC1_TAGATCGCAACGTTAC	0	hfc
	HFC1_TAGGGTTAGTAGTCAA	0	hfc
	HFC1_TAGGTACGTTGACTAC	0	hfc
	HFC1_TAGTGCACACACTGGC	0	hfc
	HFC1_TATACCTTCGTACCTC	0	hfc
	HFC1_TATCCTAGTTACACAC	0	hfc
	HFC1_TATCGCCTCGGTATGT	0	hfc
	HFC1_TATCTGTGTCGAAACG	0	hfc
	HFC1_TATCTGTTCGTGCATA	0	hfc
	HFC1_TATTCCATCCGCACGA	0	hfc
	HFC1_TATTGCTCACTAGTAC	0	hfc
	HFC1_TCAAGACCAACACTAC	0	hfc
	HFC1_TCAAGCAAGGCCATAG	1.09861	hfc
	HFC1_TCAAGTGCAATTGCTG	0	hfc
	HFC1_TCAATTCAGATACAGT	0	hfc
	HFC1_TCACAAGCACTTGAAC	0	hfc
	HFC1_TCACGGGAGAGGATCC	0	hfc
	HFC1_TCAGCCTAGCAATAAC	0	hfc
	HFC1_TCAGGGCCAGCGTGAA	0	hfc
	HFC1_TCAGTTTGTACAGAAT	0	hfc
	HFC1_TCATCATGTTCATCTT	0	hfc
	HFC1_TCATCATTCCGAACGC	0	hfc
	HFC1_TCATCCGAGTCTACCA	0	hfc
	HFC1_TCATGTTTCGTCTAAG	0	hfc
	HFC1_TCATTCAAGACGCAGT	0	hfc
	HFC1_TCATTCACAATGAGCG	0	hfc
	HFC1_TCATTCACATAATGAG	0	hfc
	HFC1_TCATTCAGTAGGAAAG	0	hfc
	HFC1_TCATTCAGTTGACTAC	0	hfc
	HFC1_TCCACCAAGGGTCACA	0	hfc
	HFC1_TCCACCATCCCGTTCA	0	hfc
	HFC1_TCCACGTCACTGCATA	0.693147	hfc
	HFC1_TCCATGCAGCTAGTTC	0	hfc
	HFC1_TCCATGCGTATCCCTC	0	hfc
	HFC1_TCCATGCTCGCTGTCT	0	hfc
	HFC1_TCCCAGTAGACCCTTA	0	hfc
	HFC1_TCCCAGTAGCAAATCA	0	hfc
	HFC1_TCCGGGAAGTCCCGGT	0	hfc
	HFC1_TCCGGGAGTAGGCAGT	0	hfc
	HFC1_TCCTTCTGTAGAGGAA	0	hfc
	HFC1_TCCTTTCAGCCGTTAT	0	hfc
	HFC1_TCGAAGTTCTGAACGT	0	hfc
	HFC1_TCGACCTCAAGCTGCC	0	hfc
	HFC1_TCGACGGAGACGCATG	0	hfc
	HFC1_TCGACGGGTACGAGTG	0	hfc
	HFC1_TCGCTCAAGCAGGGAG	0	hfc
	HFC1_TCGCTCAAGGTTGTTC	0	hfc
	HFC1_TCGGTCTAGTATGTAG	0	hfc
	HFC1_TCGGTCTGTGCATCTA	0	hfc
	HFC1_TCGTCCAGTGAGCTCC	0	hfc
	HFC1_TCGTGCTGTTAAACAG	0	hfc
	HFC1_TCTACCGCACCTGATA	0	hfc
	HFC1_TCTCAGCAGCACACAG	0	hfc
	HFC1_TCTCTGGCAGAGAATT	0.693147	hfc
	HFC1_TCTGTCGCACCTGCGA	0	hfc
	HFC1_TCTGTCGGTGTGACCC	0	hfc
	HFC1_TCTTGCGGTCGCCTAG	0	hfc
	HFC1_TGAATGCCATAGAATG	0	hfc
	HFC1_TGACAGTCAGCAGACA	0	hfc
	HFC1_TGACTCCAGTGGTTGG	0	hfc
	HFC1_TGATTTCGTCGTTTCC	0	hfc
	HFC1_TGCAGATAGCGTTACT	0	hfc
	HFC1_TGCAGATTCTACCCAC	0	hfc
	HFC1_TGCCGAGCATACCGTA	0	hfc
	HFC1_TGCGACGTCTCTCTAA	0	hfc
	HFC1_TGCTTCGCAGGCATTT	0	hfc
	HFC1_TGCTTCGGTATGCGGA	0	hfc
	HFC1_TGCTTGCCATATCTGG	0	hfc
	HFC1_TGGAGAGCATTGTGCA	0	hfc
	HFC1_TGGATGTAGTCAGCGA	0	hfc
	HFC1_TGGGAGACAGACAATA	0	hfc
	HFC1_TGGGTTACACAGTATC	0	hfc
	HFC1_TGGGTTACACGCGCTA	0	hfc
	HFC1_TGGTACAAGGCCACCT	0	hfc
	HFC1_TGGTAGTAGTAGGCCA	0	hfc
	HFC1_TGTACAGTCTGATGGT	0.693147	hfc
	HFC1_TGTCAGAAGTGACCTT	0	hfc
	HFC1_TGTCAGATCCCATGGG	0	hfc
	HFC1_TGTCCACGTGTGACCC	0	hfc
	HFC1_TGTCCCAGTTCCCAAA	0	hfc
	HFC1_TGTGATGAGCAGCCCT	0	hfc
	HFC1_TGTGATGAGTCACAGG	0	hfc
	HFC1_TGTGGCGAGGAGACCT	0	hfc
	HFC1_TGTGTGAGTACGGGAT	0	hfc
	HFC1_TGTTACTAGCTGAGTG	0	hfc
	HFC1_TGTTCATGTCCCTGAG	0	hfc
	HFC1_TGTTCTATCTCTATAC	0	hfc
	HFC1_TGTTTGTCATCGGAGA	0	hfc
	HFC1_TTACAGGTCCAATCCC	0	hfc
	HFC1_TTACCGCAGGGAGGAC	0	hfc
	HFC1_TTACGCCTCGAGCACC	0	hfc
	HFC1_TTAGGCAAGAGTGACC	0	hfc
	HFC1_TTAGGCAGTCACCGAC	0	hfc
	HFC1_TTAGGGTAGTATAACG	0	hfc
	HFC1_TTAGGGTTCGCGGTAC	0	hfc
	HFC1_TTAGTCTAGAGATTCA	0	hfc
	HFC1_TTATTGCTCGTGTTCC	0	hfc
	HFC1_TTCACCGTCTGGGCCA	0	hfc
	HFC1_TTCATGTTCCAACACA	0	hfc
	HFC1_TTCATGTTCGTCACCT	0	hfc
	HFC1_TTCCACGTCGTTAGAC	0	hfc
	HFC1_TTCCGGTAGGCTAGCA	0	hfc
	HFC1_TTCCGTGGTCGCGTCA	0	hfc
	HFC1_TTCCTAACAAGCCCAC	0	hfc
	HFC1_TTCGATTGTCCACACG	0	hfc
	HFC1_TTCGCTGGTTTGCCGG	0	hfc
	HFC1_TTCTAGTTCAGAATAG	0	hfc
	HFC1_TTCTCTCAGGCAGGTT	0	hfc
	HFC1_TTCTCTCGTTCTCACC	0	hfc
	HFC1_TTCTGTATCAGTCACA	1.79176	hfc
	HFC1_TTCTTCCAGCTTGTGT	0	hfc
	HFC1_TTCTTCCGTTTACCAG	0	hfc
	HFC1_TTCTTGACATGGCCCA	0	hfc
	HFC1_TTCTTGAGTCTACGTA	0	hfc
	HFC1_TTGATGGAGGTAGCAC	0	hfc
	HFC1_TTGCCTGCATGTGGCC	0	hfc
	HFC1_TTGCGTCTCATTCTTG	0	hfc
	HFC1_TTGGGCGTCCACGGAC	0	hfc
	HFC1_TTGTGTTAGCCGTCGT	0	hfc
	HFC1_TTGTGTTGTTAGTTCG	0	hfc
	HFC1_TTGTTGTGTCTGCCTT	0	hfc
	HFC1_TTGTTGTGTGTTCATG	0	hfc
	HFC1_TTTACCACATGCGTGC	0	hfc
	HFC1_TTTCATGCAAGCGCAA	0	hfc
	HFC1_TTTCCTCGTTGTTGTG	0	hfc
	HFC1_TTTGACTTCTTCCCAG	0	hfc
	HFC1_TTTGATCCACAAATCC	0	hfc
	HFC1_TTTGATCTCGTGCACG	0	hfc
	HFC1_TTTGGAGGTAGAATGT	0	hfc
	HFC2_AAACCCACAGAGTAAT	0	hfc
	HFC2_AAACCCAGTCTACGTA	0	hfc
	HFC2_AAACCCATCCAAACCA	0	hfc
	HFC2_AAACGAAAGCTTTCCC	0	hfc
	HFC2_AAACGAACATCCTTCG	0	hfc
	HFC2_AAACGAAGTCCAACGC	0	hfc
	HFC2_AAACGCTAGTTAACAG	0	hfc
	HFC2_AAACGCTCAATCGAAA	0	hfc
	HFC2_AAACGCTGTTCAACGT	0	hfc
	HFC2_AAAGAACAGAAACTGT	0	hfc
	HFC2_AAAGAACCATGTCGTA	0	hfc
	HFC2_AAAGAACTCCGTTGAA	0	hfc
	HFC2_AAAGAACTCTCAGAAC	0	hfc
	HFC2_AAAGGATGTATCTCTT	0	hfc
	HFC2_AAAGGATGTCCGGATC	0	hfc
	HFC2_AAAGGGCAGCCTCAGC	0	hfc
	HFC2_AAAGGGCAGCGATGCA	1.60944	hfc
	HFC2_AAAGGGCCAACCAGAG	0	hfc
	HFC2_AAAGGGCGTGGTCCGT	1.09861	hfc
	HFC2_AAAGGGCTCTCATAGG	0	hfc
	HFC2_AAAGGGCTCTGGGAGA	0	hfc
	HFC2_AAAGGTAAGCAAATGT	1.09861	hfc
	HFC2_AAAGGTAAGCTAAATG	0	hfc
	HFC2_AAAGTCCAGCGCGTTC	1.60944	hfc
	HFC2_AAAGTCCAGGGATCGT	0	hfc
	HFC2_AAAGTCCGTACCTATG	0	hfc
	HFC2_AAAGTCCTCGCCTCTA	0	hfc
	HFC2_AAATGGAGTACGTAGG	0	hfc
	HFC2_AAATGGATCACCGACG	0	hfc
	HFC2_AACAAAGAGGTCACTT	0	hfc
	HFC2_AACAAAGGTAGCGATG	0	hfc
	HFC2_AACAAAGTCCGTAATG	0	hfc
	HFC2_AACAACCAGCACTTTG	0	hfc
	HFC2_AACAACCCACTCCTTG	0	hfc
	HFC2_AACAACCCATCGGAGA	0	hfc
	HFC2_AACAAGACACGCGGTT	0	hfc
	HFC2_AACAAGACATAATGCC	0	hfc
	HFC2_AACAAGAGTAGAGCTG	0	hfc
	HFC2_AACAAGATCTTAGGAC	0	hfc
	HFC2_AACACACAGCGAATGC	0	hfc
	HFC2_AACAGGGCATGACGGA	0	hfc
	HFC2_AACAGGGTCGCCGAGT	0	hfc
	HFC2_AACCAACGTCCATAGT	0	hfc
	HFC2_AACCACAAGGTAGGCT	0	hfc
	HFC2_AACCACACAGTAACCT	0	hfc
	HFC2_AACCCAACAAGACCGA	0	hfc
	HFC2_AACCCAACATTGTCGA	0	hfc
	HFC2_AACCTGAAGAAACCAT	0	hfc
	HFC2_AACCTGAAGCGCTGAA	0	hfc
	HFC2_AACCTGACACAAATGA	0	hfc
	HFC2_AACCTGATCGGTGTAT	0	hfc
	HFC2_AACCTTTCAACGGGTA	0	hfc
	HFC2_AACGAAAAGCCTTCTC	0	hfc
	HFC2_AACGAAAGTTACACTG	0	hfc
	HFC2_AACGAAATCACGGAGA	0	hfc
	HFC2_AACGGGAGTGCAACGA	0	hfc
	HFC2_AACGTCAAGCGAACTG	0	hfc
	HFC2_AACGTCAGTGCCTGAC	0	hfc
	HFC2_AACGTCATCATATGGC	0	hfc
	HFC2_AACTTCTTCGGAGATG	0	hfc
	HFC2_AAGAACAAGTTGTAGA	0	hfc
	HFC2_AAGAACACACAGAAGC	0	hfc
	HFC2_AAGAACAGTCAAAGCG	0	hfc
	HFC2_AAGACAAAGAGTATAC	0.693147	hfc
	HFC2_AAGACAAAGCTAAATG	0	hfc
	HFC2_AAGACAAGTGACTCGC	0	hfc
	HFC2_AAGACTCCACCAATTG	0	hfc
	HFC2_AAGACTCTCGCCTTGT	0	hfc
	HFC2_AAGACTCTCGCTGTCT	0	hfc
	HFC2_AAGACTCTCGGTTGTA	0	hfc
	HFC2_AAGATAGAGTAATTGG	0	hfc
	HFC2_AAGATAGGTATCATGC	0	hfc
	HFC2_AAGATAGGTCTAGATC	0	hfc
	HFC2_AAGATAGTCCATGATG	0	hfc
	HFC2_AAGATAGTCGGAATGG	0	hfc
	HFC2_AAGATAGTCTATGTGG	0	hfc
	HFC2_AAGCATCAGCTCGGCT	0	hfc
	HFC2_AAGCATCGTTAGGGAC	0	hfc
	HFC2_AAGCATCTCACTCGAA	0	hfc
	HFC2_AAGCCATAGCCTGGAA	0	hfc
	HFC2_AAGCCATAGTAGGCCA	0	hfc
	HFC2_AAGCCATGTGTCATCA	0	hfc
	HFC2_AAGCGAGAGGTAGTCG	0	hfc
	HFC2_AAGCGTTAGAGCATTA	2.19722	hfc
	HFC2_AAGCGTTCAAGAGGTC	0	hfc
	HFC2_AAGCGTTTCGGAGTGA	0	hfc
	HFC2_AAGCGTTTCTCATGCC	0	hfc
	HFC2_AAGGAATAGTTCATCG	0	hfc
	HFC2_AAGGAATGTTGTCCCT	0	hfc
	HFC2_AAGGAATTCTCGCAGG	0	hfc
	HFC2_AAGGTAAGTCTCTCTG	0	hfc
	HFC2_AAGGTAATCCGTGGCA	0	hfc
	HFC2_AAGTACCCAGTATTCG	0	hfc
	HFC2_AAGTACCGTGATAGTA	0	hfc
	HFC2_AAGTACCTCGGCATAT	0	hfc
	HFC2_AAGTCGTTCTGCACCT	0	hfc
	HFC2_AAGTGAAAGAGTTGTA	0	hfc
	HFC2_AAGTGAACATGAAAGT	0	hfc
	HFC2_AATAGAGGTATGTCAC	0	hfc
	HFC2_AATCACGCAACAGAGC	0	hfc
	HFC2_AATCACGCACCCTAGG	0	hfc
	HFC2_AATCACGGTGCTCTTC	0	hfc
	HFC2_AATCGTGAGCGCTTCG	0	hfc
	HFC2_AATCGTGCAATAAGGT	0	hfc
	HFC2_AATCGTGCACGTATAC	0	hfc
	HFC2_AATGACCCACCTTCCA	0	hfc
	HFC2_AATGACCTCACGACTA	0	hfc
	HFC2_AATGACCTCTCCTACG	0	hfc
	HFC2_AATGCCAGTCTGGTTA	0	hfc
	HFC2_AATGGAAAGTCGAGGT	0	hfc
	HFC2_AATGGAAGTGTCATGT	0	hfc
	HFC2_AATGGAATCAACACCA	0	hfc
	HFC2_AATGGCTAGCCATGCC	0	hfc
	HFC2_AATGGCTGTTGTGGCC	0	hfc
	HFC2_AATTCCTAGGCCTGAA	0	hfc
	HFC2_AATTCCTCAAGAAACT	0	hfc
	HFC2_AATTCCTCATGGAAGC	0	hfc
	HFC2_ACAAAGAAGGGACAGG	0	hfc
	HFC2_ACAAAGAAGGTTGGAC	0	hfc
	HFC2_ACAAAGACATCGGAAG	0	hfc
	HFC2_ACAAAGATCCGACAGC	0	hfc
	HFC2_ACAAAGATCTAAGCGT	0	hfc
	HFC2_ACAAGCTAGCATGCAG	0	hfc
	HFC2_ACAAGCTAGGTATAGT	0	hfc
	HFC2_ACAAGCTGTTCTTAGG	0	hfc
	HFC2_ACACAGTCACATATCG	0	hfc
	HFC2_ACACAGTGTCGCAACC	0	hfc
	HFC2_ACACCAAAGACAACAT	0	hfc
	HFC2_ACACCAAAGGTTACCT	0	hfc
	HFC2_ACACCAAGTGCTGCAC	0	hfc
	HFC2_ACACCAAGTGTTACAC	0	hfc
	HFC2_ACACCAAGTTCATCGA	0	hfc
	HFC2_ACACCAATCTGATGGT	0	hfc
	HFC2_ACACGCGAGCGTGAAC	0	hfc
	HFC2_ACACGCGCAGCACACC	0	hfc
	HFC2_ACACGCGGTAGATCCT	0	hfc
	HFC2_ACACGCGGTGACGTCC	0	hfc
	HFC2_ACACTGAAGCATCCCG	0	hfc
	HFC2_ACACTGAGTATGAAGT	0	hfc
	HFC2_ACAGAAACAAAGACTA	0	hfc
	HFC2_ACAGAAATCAGGAGAC	0	hfc
	HFC2_ACAGAAATCAGTCACA	0	hfc
	HFC2_ACAGCCGAGAAACACT	0	hfc
	HFC2_ACAGCCGAGCAGAAAG	0	hfc
	HFC2_ACAGCCGCAACACAAA	0	hfc
	HFC2_ACAGCCGCAGGCAATG	0	hfc
	HFC2_ACAGCCGCAGGCCCTA	0	hfc
	HFC2_ACAGCCGCATAACCCA	0	hfc
	HFC2_ACAGCCGGTTCCTTGC	0	hfc
	HFC2_ACAGCCGTCTCTAAGG	0	hfc
	HFC2_ACAGGGACAAACTAGA	0	hfc
	HFC2_ACAGGGACAGGCTTGC	0	hfc
	HFC2_ACAGGGACATGGCTAT	1.09861	hfc
	HFC2_ACAGGGAGTTGCTCAA	0	hfc
	HFC2_ACAGGGATCCCATACC	0	hfc
	HFC2_ACAGGGATCCTAGCGG	0	hfc
	HFC2_ACATCCCTCGGCTTGG	0	hfc
	HFC2_ACATCGACATAGGCGA	0	hfc
	HFC2_ACATCGATCGCTGTCT	0	hfc
	HFC2_ACATGCAAGAACTGAT	0	hfc
	HFC2_ACATGCAAGGAAAGGT	0	hfc
	HFC2_ACATGCACACACTTAG	0	hfc
	HFC2_ACATGCAGTAACGTTC	0	hfc
	HFC2_ACATTTCGTCTCACGG	0	hfc
	HFC2_ACATTTCTCAGTGGGA	0	hfc
	HFC2_ACATTTCTCTACGCAA	0	hfc
	HFC2_ACCAAACCAGAGGGTT	0	hfc
	HFC2_ACCAACAAGTCGTTAC	0	hfc
	HFC2_ACCAACAAGTTCATCG	0	hfc
	HFC2_ACCAACACAAGACAAT	0	hfc
	HFC2_ACCAACAGTATCGCGC	1.38629	hfc
	HFC2_ACCACAAGTATGTCAC	0	hfc
	HFC2_ACCACAAGTCTTTCAT	0	hfc
	HFC2_ACCATTTCATCGGATT	0	hfc
	HFC2_ACCATTTTCAACCCGG	0	hfc
	HFC2_ACCATTTTCATGCATG	0	hfc
	HFC2_ACCATTTTCTTACTGT	0	hfc
	HFC2_ACCCAAAGTCTGCGCA	0	hfc
	HFC2_ACCCAAAGTCTGTCAA	0	hfc
	HFC2_ACCCAAATCATACAGC	0	hfc
	HFC2_ACCCTCAAGTACAACA	0	hfc
	HFC2_ACCCTCATCGATACAC	0	hfc
	HFC2_ACCCTCATCGTCGACG	0.693147	hfc
	HFC2_ACCCTTGCATCAGTCA	0	hfc
	HFC2_ACCCTTGCATCTGGGC	0	hfc
	HFC2_ACCCTTGCATTAGGCT	0	hfc
	HFC2_ACCCTTGTCCCGTGAG	0	hfc
	HFC2_ACCGTTCAGTGCTCGC	0	hfc
	HFC2_ACCGTTCCAAAGACTA	0.693147	hfc
	HFC2_ACCGTTCCATCGATCA	0	hfc
	HFC2_ACCGTTCGTTTGTGGT	0	hfc
	HFC2_ACCTACCGTCTACGAT	0	hfc
	HFC2_ACCTACCTCGGTTAGT	0.693147	hfc
	HFC2_ACCTGTCAGAATCTAG	0	hfc
	HFC2_ACCTGTCCAAGAAACT	0	hfc
	HFC2_ACCTGTCCATCGTCCT	0	hfc
	HFC2_ACGATCAAGACATACA	0	hfc
	HFC2_ACGATCACATAATGAG	0	hfc
	HFC2_ACGATCACATAGTCAC	1.79176	hfc
	HFC2_ACGATCATCAGCTCTC	0	hfc
	HFC2_ACGATGTAGCTCATAC	0	hfc
	HFC2_ACGATGTCACCCTTGT	0	hfc
	HFC2_ACGATGTGTCCTGGGT	0	hfc
	HFC2_ACGATGTTCTAACGCA	0	hfc
	HFC2_ACGCACGAGTGGACTG	0	hfc
	HFC2_ACGCACGGTCGCAGTC	0	hfc
	HFC2_ACGGGTCCAACTCCCT	0	hfc
	HFC2_ACGGGTCCATTAAGCC	0	hfc
	HFC2_ACGGGTCCATTGACCA	0	hfc
	HFC2_ACGGTCGAGCATCAAA	0	hfc
	HFC2_ACGGTTAGTTTGCCGG	0	hfc
	HFC2_ACGGTTATCAGACATC	0	hfc
	HFC2_ACGTAACAGAAGTGTT	0	hfc
	HFC2_ACGTAACCAACGCCCA	0	hfc
	HFC2_ACGTAACCATACTTTC	0	hfc
	HFC2_ACGTACAAGCCGCTTG	0	hfc
	HFC2_ACGTACATCCATATGG	0	hfc
	HFC2_ACGTAGTAGAGCCTGA	0	hfc
	HFC2_ACGTAGTTCAGGGTAG	0	hfc
	HFC2_ACGTAGTTCCGCACTT	1.79176	hfc
	HFC2_ACGTCCTGTGCCGGTT	0	hfc
	HFC2_ACGTCCTGTGTAGCAG	0	hfc
	HFC2_ACGTCCTGTTTGTTGG	0	hfc
	HFC2_ACGTTCCAGACTCCGC	2.07944	hfc
	HFC2_ACGTTCCCACAGTGTT	0	hfc
	HFC2_ACGTTCCCACCAGCTG	0	hfc
	HFC2_ACGTTCCCACGCGTCA	0	hfc
	HFC2_ACGTTCCCATGGGTTT	0	hfc
	HFC2_ACTACGAAGCTGTCCG	0	hfc
	HFC2_ACTACGACAGGTTCCG	0	hfc
	HFC2_ACTATCTAGCCTCTGG	0	hfc
	HFC2_ACTATCTCACAACGCC	0	hfc
	HFC2_ACTATGGAGGCTAAAT	0	hfc
	HFC2_ACTATGGCAACGGGTA	0	hfc
	HFC2_ACTATGGCATCCAATG	0	hfc
	HFC2_ACTATGGGTTTACTTC	0	hfc
	HFC2_ACTATTCAGGATTTGA	0	hfc
	HFC2_ACTCCCAGTTAGGCCC	0	hfc
	HFC2_ACTCTCGAGCAGGGAG	0	hfc
	HFC2_ACTCTCGAGCGTACAG	0	hfc
	HFC2_ACTCTCGTCACCGCTT	0	hfc
	HFC2_ACTGATGCAAAGCACG	0	hfc
	HFC2_ACTGATGCATCAGTGT	0	hfc
	HFC2_ACTGATGTCATAGGCT	0	hfc
	HFC2_ACTGCAAAGGCTTAGG	0	hfc
	HFC2_ACTGCAAGTAACACGG	0	hfc
	HFC2_ACTGCAAGTTTCGACA	0	hfc
	HFC2_ACTGTCCAGGTCGTCC	0	hfc
	HFC2_ACTGTCCCAAGACAAT	0	hfc
	HFC2_ACTGTCCCAGCTGTGC	0	hfc
	HFC2_ACTGTGACACACGCCA	0	hfc
	HFC2_ACTGTGACATGAAGCG	0	hfc
	HFC2_ACTGTGATCACCCTGT	0	hfc
	HFC2_ACTTAGGAGAGCATCG	0	hfc
	HFC2_ACTTAGGCATCGTGGC	0	hfc
	HFC2_ACTTAGGGTCGATGCC	0	hfc
	HFC2_ACTTAGGTCAGTCCGG	0	hfc
	HFC2_ACTTATCAGGTACATA	0	hfc
	HFC2_ACTTATCGTGAGACCA	0	hfc
	HFC2_ACTTCCGAGGTCATTC	0	hfc
	HFC2_ACTTCCGTCACTGATG	0	hfc
	HFC2_ACTTCCGTCATGCATG	0	hfc
	HFC2_ACTTCCGTCCCTTGTG	0	hfc
	HFC2_ACTTTCACACGCGTGT	0	hfc
	HFC2_ACTTTCATCGGCATCG	0	hfc
	HFC2_ACTTTGTCAACTTCTT	0	hfc
	HFC2_ACTTTGTGTACGTTCA	0	hfc
	HFC2_ACTTTGTGTGCTTATG	0	hfc
	HFC2_AGAAATGAGAGAAGGT	0	hfc
	HFC2_AGAAATGAGATACATG	0	hfc
	HFC2_AGAAATGAGATCCGAG	0	hfc
	HFC2_AGAAATGCAGTCGTTA	0	hfc
	HFC2_AGAAATGTCGAGGCAA	0	hfc
	HFC2_AGAACAACAGTCGGTC	0	hfc
	HFC2_AGAACAACATTGTGCA	0	hfc
	HFC2_AGAACAAGTGTCATGT	0	hfc
	HFC2_AGAACCTAGTTCACTG	0	hfc
	HFC2_AGAAGCGCATGATGCT	0	hfc
	HFC2_AGAAGCGCATTGTGCA	0	hfc
	HFC2_AGAAGCGGTCCGGTCA	1.38629	hfc
	HFC2_AGAAGCGTCATCCTGC	0	hfc
	HFC2_AGAAGTAAGACTTAAG	0	hfc
	HFC2_AGACAAAGTAGGCTCC	0	hfc
	HFC2_AGACAAAGTCGCACGT	0	hfc
	HFC2_AGACAAAGTGAATATG	0	hfc
	HFC2_AGACACTAGTTCGGTT	0	hfc
	HFC2_AGACAGGAGAGCCGAT	0	hfc
	HFC2_AGACAGGCACAGGATG	0	hfc
	HFC2_AGACAGGTCATCAGTG	0	hfc
	HFC2_AGACCATCAATACCCA	0	hfc
	HFC2_AGACCATCAGTCTCTC	0	hfc
	HFC2_AGACCATGTTAGTCGT	0	hfc
	HFC2_AGACCCGAGACGGTCA	0	hfc
	HFC2_AGACCCGAGGTAAACT	0	hfc
	HFC2_AGACCCGGTGCATCTA	0	hfc
	HFC2_AGACTCACACCGTGCA	0	hfc
	HFC2_AGACTCATCCCTATTA	0	hfc
	HFC2_AGAGAATGTCCCTGTT	0	hfc
	HFC2_AGAGAGCAGAAGTCTA	0	hfc
	HFC2_AGAGCAGTCGGCTATA	0	hfc
	HFC2_AGAGCCCGTTAGAAGT	0	hfc
	HFC2_AGATAGACACATGACT	0	hfc
	HFC2_AGATAGACATACAGGG	0	hfc
	HFC2_AGATAGACATCCGTGG	0	hfc
	HFC2_AGATAGAGTCGTTATG	0	hfc
	HFC2_AGATCGTAGCCAGTAG	0	hfc
	HFC2_AGATGAAAGGGCGAAG	0	hfc
	HFC2_AGATGAATCAAGGCTT	0	hfc
	HFC2_AGATGCTCAGCAATTC	0	hfc
	HFC2_AGATGCTTCATGTCAG	0	hfc
	HFC2_AGCATCACATATGAAG	0	hfc
	HFC2_AGCCAATAGCCACAAG	0	hfc
	HFC2_AGCCACGTCCGTGGGT	0	hfc
	HFC2_AGCGATTAGCCTAACT	0	hfc
	HFC2_AGCGCCATCTGGGATT	0	hfc
	HFC2_AGCGCTGCAATTGCAC	0	hfc
	HFC2_AGCGCTGCAGGATCTT	0	hfc
	HFC2_AGCGTATCAAACCACT	0	hfc
	HFC2_AGCGTCGCACCCAACG	0	hfc
	HFC2_AGCGTCGCAGACAATA	0	hfc
	HFC2_AGCGTCGCAGCTGTTA	1.60944	hfc
	HFC2_AGCGTCGGTCAGACGA	0	hfc
	HFC2_AGCGTCGTCACCCTCA	0	hfc
	HFC2_AGCTCAACAACGATCT	0	hfc
	HFC2_AGCTTCCCATATGAAG	0	hfc
	HFC2_AGCTTCCCATGACACT	0	hfc
	HFC2_AGCTTCCCATTATGCG	0	hfc
	HFC2_AGCTTCCGTCGCAGTC	0	hfc
	HFC2_AGCTTCCGTGCGGCTT	0	hfc
	HFC2_AGCTTCCTCGAGTTGT	0	hfc
	HFC2_AGGAAATTCTTGGGCG	0	hfc
	HFC2_AGGAATACAATCAAGA	0	hfc
	HFC2_AGGAATACACCTGATA	0	hfc
	HFC2_AGGAATATCGGTCAGC	0	hfc
	HFC2_AGGACTTGTGGCTACC	0	hfc
	HFC2_AGGACTTTCACGAACT	0	hfc
	HFC2_AGGAGGTGTGCTGTCG	0	hfc
	HFC2_AGGATAACAACCACGC	0	hfc
	HFC2_AGGATCTCAGACGCTC	0	hfc
	HFC2_AGGATCTGTTAGTCGT	0	hfc
	HFC2_AGGATCTTCGAGATGG	0	hfc
	HFC2_AGGCATTAGTGGCCTC	0	hfc
	HFC2_AGGCATTCACATTCTT	0	hfc
	HFC2_AGGCATTGTCCTTAAG	0	hfc
	HFC2_AGGCATTGTGAGTAAT	0	hfc
	HFC2_AGGCCACCAATCACGT	0	hfc
	HFC2_AGGCTGCCACACCGCA	0	hfc
	HFC2_AGGCTGCCACGAGGTA	0	hfc
	HFC2_AGGCTGCGTGATGAAT	0	hfc
	HFC2_AGGCTGCTCGTTCCCA	0	hfc
	HFC2_AGGGCCTAGTTTCTTC	0	hfc
	HFC2_AGGGCCTCACCTTCCA	0	hfc
	HFC2_AGGGCCTTCTATCACT	0	hfc
	HFC2_AGGGCTCAGTACAGAT	0	hfc
	HFC2_AGGGCTCCATGTGCCG	0	hfc
	HFC2_AGGGTCCCACGTCGTG	0	hfc
	HFC2_AGGGTCCTCGTAGTGT	0	hfc
	HFC2_AGGGTCCTCTAGCATG	0	hfc
	HFC2_AGGGTCCTCTTCCACG	0	hfc
	HFC2_AGGGTGACAGGTCAAG	0	hfc
	HFC2_AGGGTGAGTTTGCAGT	0	hfc
	HFC2_AGGGTGATCATCTATC	0	hfc
	HFC2_AGGGTTTAGGTAAGGA	0	hfc
	HFC2_AGGGTTTTCACTGTTT	0	hfc
	HFC2_AGGTAGGAGCTATCTG	0	hfc
	HFC2_AGGTAGGAGGTTGTTC	0	hfc
	HFC2_AGGTAGGAGTGCACCC	0	hfc
	HFC2_AGGTAGGCATGGACAG	0	hfc
	HFC2_AGGTCATAGTCAATCC	0	hfc
	HFC2_AGGTCATCACTTGAAC	0	hfc
	HFC2_AGGTCATCAGTAGTTC	0	hfc
	HFC2_AGGTCATTCGGCTGTG	0	hfc
	HFC2_AGGTCTATCTGTCAGA	0	hfc
	HFC2_AGGTTACAGTCATCCA	0	hfc
	HFC2_AGGTTACGTGCGACAA	0	hfc
	HFC2_AGGTTACTCCGTAATG	0	hfc
	HFC2_AGGTTGTGTACTCGCG	0	hfc
	HFC2_AGTAACCAGCCGATCC	0	hfc
	HFC2_AGTACCACAAGTCCCG	0	hfc
	HFC2_AGTACCATCGGTCGAC	0	hfc
	HFC2_AGTACTGGTACAAGTA	0	hfc
	HFC2_AGTAGCTGTGGTCTTA	0	hfc
	HFC2_AGTAGTCAGTAGTCCT	0	hfc
	HFC2_AGTAGTCTCATCGCTC	0	hfc
	HFC2_AGTCAACAGGCTAGCA	0	hfc
	HFC2_AGTCAACTCAAGTCTG	0	hfc
	HFC2_AGTCAACTCTGCTTAT	0	hfc
	HFC2_AGTCATGTCTTGCAAG	0	hfc
	HFC2_AGTCTCCAGCTGCCAC	0	hfc
	HFC2_AGTCTCCCACTAACGT	0	hfc
	HFC2_AGTCTCCTCACCCTCA	0	hfc
	HFC2_AGTGACTTCACGATCA	0	hfc
	HFC2_AGTGATCAGACGAGCT	0	hfc
	HFC2_AGTGATCCAGGCGTTC	1.38629	hfc
	HFC2_AGTGATCGTACCGTCG	0	hfc
	HFC2_AGTGATCTCGCCTTTG	0	hfc
	HFC2_AGTGCCGAGAACGCGT	0	hfc
	HFC2_AGTGTTGTCGAACACT	0	hfc
	HFC2_AGTTAGCGTATCCTCC	0	hfc
	HFC2_AGTTAGCTCTAAGAAG	0	hfc
	HFC2_AGTTCCCCACTTCAGA	0	hfc
	HFC2_AGTTCCCTCAGCTTGA	0	hfc
	HFC2_AGTTCGAGTGAACGGT	0	hfc
	HFC2_AGTTCGATCCTCGATC	0	hfc
	HFC2_ATACCGAAGAGCCCAA	0	hfc
	HFC2_ATACCGACAAGGCAAC	0	hfc
	HFC2_ATACCGATCACTGAAC	0	hfc
	HFC2_ATACCGATCGGCCTTT	0	hfc
	HFC2_ATACCTTAGCCATATC	0	hfc
	HFC2_ATACTTCGTACTGTTG	0	hfc
	HFC2_ATAGACCCAAGGCAAC	0.693147	hfc
	HFC2_ATAGAGACAGTTAAAG	0	hfc
	HFC2_ATAGAGAGTGATCATC	0	hfc
	HFC2_ATAGAGAGTTCGATTG	0	hfc
	HFC2_ATAGAGATCTCCCTAG	0	hfc
	HFC2_ATAGGCTGTTACAGCT	0	hfc
	HFC2_ATATCCTCAAGCGCAA	0	hfc
	HFC2_ATATCCTCATTCTTCA	0	hfc
	HFC2_ATATCCTTCTTTCGAT	0	hfc
	HFC2_ATCACAGAGAACGTGC	0	hfc
	HFC2_ATCACAGAGAGTCGAC	0	hfc
	HFC2_ATCACGAAGACCTCCG	0	hfc
	HFC2_ATCACGAGTAGAGGAA	0	hfc
	HFC2_ATCACGAGTTCGTGCG	0	hfc
	HFC2_ATCACGATCGGTGAAG	0	hfc
	HFC2_ATCACTTAGGCCTTCG	0	hfc
	HFC2_ATCACTTGTCATCCCT	0	hfc
	HFC2_ATCACTTTCGACGCGT	0	hfc
	HFC2_ATCAGGTGTAATTAGG	0	hfc
	HFC2_ATCATTCGTGGCTCTG	0	hfc
	HFC2_ATCATTCTCGACCATA	0	hfc
	HFC2_ATCCACCAGCGGCTCT	0	hfc
	HFC2_ATCCACCAGGCCTTGC	0	hfc
	HFC2_ATCCACCAGGGACCAT	0	hfc
	HFC2_ATCCACCTCATTCTTG	0	hfc
	HFC2_ATCCACCTCCGTTGGG	0	hfc
	HFC2_ATCCACCTCCTTATAC	0	hfc
	HFC2_ATCCATTAGCAAGCCA	0	hfc
	HFC2_ATCCATTTCTAATTCC	0	hfc
	HFC2_ATCCGTCAGCTCGTGC	0	hfc
	HFC2_ATCCTATTCTCTATAC	0	hfc
	HFC2_ATCGATGCAAATTAGG	0	hfc
	HFC2_ATCGATGCAGGGCTTC	0	hfc
	HFC2_ATCGATGTCTTGTGCC	0	hfc
	HFC2_ATCGCCTCAAGAATGT	0	hfc
	HFC2_ATCGCCTTCGTAGGGA	0	hfc
	HFC2_ATCGGATCAGGGAGAG	0	hfc
	HFC2_ATCGGATGTTGTGCCG	0	hfc
	HFC2_ATCGGCGAGTAAGAGG	0	hfc
	HFC2_ATCGGCGCAGACCGCT	0	hfc
	HFC2_ATCGGCGTCACTGGTA	0	hfc
	HFC2_ATCGTAGAGCATGATA	0	hfc
	HFC2_ATCGTAGAGGCATTTC	0	hfc
	HFC2_ATCGTAGCAGACCCGT	0	hfc
	HFC2_ATCGTAGGTCGGTACC	0	hfc
	HFC2_ATCGTAGGTGAGTAAT	0	hfc
	HFC2_ATCGTAGGTTTCCATT	0	hfc
	HFC2_ATCGTCCAGGCTCCCA	0	hfc
	HFC2_ATCGTCCCACCTTCCA	0	hfc
	HFC2_ATCGTCCGTACTAGCT	0	hfc
	HFC2_ATCGTCCGTGAAAGTT	0	hfc
	HFC2_ATCGTCCTCATACGAC	0	hfc
	HFC2_ATCGTCCTCCGAAATC	0	hfc
	HFC2_ATCTCTAAGCTGGAGT	0	hfc
	HFC2_ATCTTCAGTCAAGGCA	0	hfc
	HFC2_ATCTTCAGTGGCACTC	0	hfc
	HFC2_ATGAAAGGTCCACACG	0	hfc
	HFC2_ATGACCACAAGACCTT	0	hfc
	HFC2_ATGACCACAGTGGGTA	0.693147	hfc
	HFC2_ATGACCACATAAGCAA	0	hfc
	HFC2_ATGACCACATCGATAC	0	hfc
	HFC2_ATGAGGGAGCAACAAT	0	hfc
	HFC2_ATGAGGGGTACCTATG	0	hfc
	HFC2_ATGAGGGTCTTCTAAC	0	hfc
	HFC2_ATGAGTCGTAGTATAG	0	hfc
	HFC2_ATGCATGGTTTCACTT	1.60944	hfc
	HFC2_ATGCCTCAGATAACGT	0	hfc
	HFC2_ATGCCTCTCATGGCCG	0	hfc
	HFC2_ATGCGATGTGGAGGTT	0	hfc
	HFC2_ATGGAGGCACGCTTAA	0	hfc
	HFC2_ATGGAGGTCTGTCGTC	0	hfc
	HFC2_ATGGATCAGATTGAGT	0	hfc
	HFC2_ATGGATCCATCGGTTA	0	hfc
	HFC2_ATGGGAGCAGAGTCAG	0	hfc
	HFC2_ATGGGAGGTCACTTAG	0	hfc
	HFC2_ATGGGTTAGAGTAACT	0	hfc
	HFC2_ATGGGTTTCACTTCTA	0	hfc
	HFC2_ATGGTTGAGAAGCTCG	0	hfc
	HFC2_ATGGTTGCATCGAGCC	0	hfc
	HFC2_ATGGTTGTCTACTGCC	0	hfc
	HFC2_ATGTCCCGTAGCTTAC	0	hfc
	HFC2_ATGTCCCGTAGGACTG	0	hfc
	HFC2_ATGTCCCTCGGAATGG	0	hfc
	HFC2_ATGTCTTAGACGACGT	0	hfc
	HFC2_ATTACTCCAAATACGA	0	hfc
	HFC2_ATTATCCAGGAACTCG	0	hfc
	HFC2_ATTATCCTCGTAATGC	0	hfc
	HFC2_ATTATCCTCTAGCAAC	0	hfc
	HFC2_ATTCACTAGTGGACTG	0	hfc
	HFC2_ATTCACTGTATCGTGT	0	hfc
	HFC2_ATTCAGGCACCAGTTA	0	hfc
	HFC2_ATTCAGGGTAGCGAGT	0	hfc
	HFC2_ATTCAGGGTAGGGAGG	0	hfc
	HFC2_ATTCATCAGAAGAACG	0	hfc
	HFC2_ATTCATCAGGATTTCC	0	hfc
	HFC2_ATTCATCTCGTGTGGC	0	hfc
	HFC2_ATTCCATCATGACGGA	0	hfc
	HFC2_ATTCCCGCACAAGCCC	0	hfc
	HFC2_ATTCCCGCAGCATCTA	0	hfc
	HFC2_ATTCCCGCAGCTATAC	0	hfc
	HFC2_ATTCCCGGTCTACATG	0	hfc
	HFC2_ATTCCCGGTGAGACGT	0	hfc
	HFC2_ATTCCCGGTGATACAA	0	hfc
	HFC2_ATTCCTATCCGTTTCG	0	hfc
	HFC2_ATTCGTTCACTAGGCC	1.79176	hfc
	HFC2_ATTCGTTCACTTCAGA	0	hfc
	HFC2_ATTCTACGTGTTACAC	0	hfc
	HFC2_ATTCTTGAGCCTGTGC	0	hfc
	HFC2_ATTCTTGAGCGTCAGA	0	hfc
	HFC2_ATTCTTGAGGCTATCT	0	hfc
	HFC2_ATTCTTGTCAGCCTTC	0	hfc
	HFC2_ATTCTTGTCGAGTGAG	0	hfc
	HFC2_ATTGGGTAGGTGAGAA	0	hfc
	HFC2_ATTGGGTTCAAGTCTG	0	hfc
	HFC2_ATTGGGTTCCGGGACT	0	hfc
	HFC2_ATTGTTCCACCGCTGA	0	hfc
	HFC2_ATTTACCGTCGAGATG	0	hfc
	HFC2_ATTTACCTCAAACCTG	0	hfc
	HFC2_ATTTCACCAACGTAAA	0	hfc
	HFC2_ATTTCACCATCATCTT	0	hfc
	HFC2_ATTTCACGTACAGTTC	0	hfc
	HFC2_ATTTCACTCGTGGTAT	0	hfc
	HFC2_ATTTCTGAGCAAGTCG	0	hfc
	HFC2_ATTTCTGCACACAGCC	0	hfc
	HFC2_ATTTCTGGTATCGTAC	0	hfc
	HFC2_ATTTCTGTCGTACCTC	0	hfc
	HFC2_ATTTCTGTCTGAATCG	0	hfc
	HFC2_CAAAGAACAAGCACAG	0	hfc
	HFC2_CAAAGAACACCGTGGT	0	hfc
	HFC2_CAAAGAAGTGTTCATG	0	hfc
	HFC2_CAAAGAATCGTAGAGG	0	hfc
	HFC2_CAACAACCATGCTGCG	0	hfc
	HFC2_CAACAACGTTACAGCT	0	hfc
	HFC2_CAACAACTCTAACGGT	0	hfc
	HFC2_CAACAACTCTTTCTAG	0	hfc
	HFC2_CAACAGTCATCCGGTG	0	hfc
	HFC2_CAACAGTGTTGTTGAC	0	hfc
	HFC2_CAACAGTTCACGGGAA	0	hfc
	HFC2_CAACCAATCCGGTTCT	0.693147	hfc
	HFC2_CAACCAATCTGCGGCA	0	hfc
	HFC2_CAACCTCGTTCTCCAC	0	hfc
	HFC2_CAACCTCTCAGCTTGA	0	hfc
	HFC2_CAACGATTCCAGCAAT	0	hfc
	HFC2_CAAGACTAGCAACTCT	0	hfc
	HFC2_CAAGACTAGTACCCTA	0	hfc
	HFC2_CAAGACTCACCTGAAT	0	hfc
	HFC2_CAAGAGGAGCTAGCCC	0	hfc
	HFC2_CAAGGGAAGCAACAAT	0	hfc
	HFC2_CAAGGGAAGCTCTTCC	0	hfc
	HFC2_CAAGGGAGTACACGTT	0	hfc
	HFC2_CAAGGGAGTTGGTGTT	0	hfc
	HFC2_CAAGGGATCGAGTACT	0	hfc
	HFC2_CAATACGAGGAGGCAG	0	hfc
	HFC2_CAATACGGTCATCACA	0	hfc
	HFC2_CAATACGTCCACGAAT	0	hfc
	HFC2_CAATCGAGTGGTCTAT	0	hfc
	HFC2_CAATGACAGGGCAGGA	0	hfc
	HFC2_CAATGACGTGAATATG	0	hfc
	HFC2_CAATGACGTGGCCCAT	0	hfc
	HFC2_CAATGACGTGTCTTGA	0	hfc
	HFC2_CAATGACTCCCGAATA	0	hfc
	HFC2_CAATTTCCAAGTGTCT	0	hfc
	HFC2_CAATTTCCAGAGGCAT	0	hfc
	HFC2_CACAACACAAATGAGT	0	hfc
	HFC2_CACAACACAGCACCCA	0	hfc
	HFC2_CACAACACAGTCACGC	0	hfc
	HFC2_CACAACAGTCTAACGT	0	hfc
	HFC2_CACAACAGTGTCATGT	0	hfc
	HFC2_CACACAAAGCTAGAGC	0	hfc
	HFC2_CACACAAAGCTGAAGC	0	hfc
	HFC2_CACACAAAGTAAGAGG	0	hfc
	HFC2_CACACAACATTCCTCG	0	hfc
	HFC2_CACACAAGTTTCACAG	0.693147	hfc
	HFC2_CACAGATTCAACTGGT	0	hfc
	HFC2_CACAGATTCTAAGAAG	0	hfc
	HFC2_CACAGGCAGAGAGTTT	0.693147	hfc
	HFC2_CACAGGCCACAGTGAG	0	hfc
	HFC2_CACAGGCCAGTAGTGG	0	hfc
	HFC2_CACATGAAGGTGCTAG	0	hfc
	HFC2_CACATGAGTGTATTGC	0	hfc
	HFC2_CACATGATCGAACGCC	0	hfc
	HFC2_CACCAAAAGCACGTCC	0	hfc
	HFC2_CACCAAACACCTAAAC	0	hfc
	HFC2_CACCAAACACTTGGCG	0	hfc
	HFC2_CACCAAAGTATAATGG	0	hfc
	HFC2_CACCAAATCTGAGAAA	0	hfc
	HFC2_CACCGTTAGAAAGTCT	0	hfc
	HFC2_CACCGTTGTCGCACAC	0	hfc
	HFC2_CACCGTTTCCGATCTC	0	hfc
	HFC2_CACGAATAGACAACTA	0	hfc
	HFC2_CACGGGTAGCTTTGTG	0	hfc
	HFC2_CACGGGTCAAGAATAC	0	hfc
	HFC2_CACGGGTCACGTATAC	0	hfc
	HFC2_CACGGGTCACTAACCA	0	hfc
	HFC2_CACGGGTTCCCTCAAC	0	hfc
	HFC2_CACGGGTTCTCTGACC	0	hfc
	HFC2_CACGTTCAGACTTGTC	1.09861	hfc
	HFC2_CACGTTCAGCCACCGT	0	hfc
	HFC2_CACGTTCCAAGTTGGG	0	hfc
	HFC2_CACTAAGAGATCCTAC	0	hfc
	HFC2_CACTAAGAGTCGCTAT	0	hfc
	HFC2_CACTAAGCACTAGGCC	0	hfc
	HFC2_CACTAAGCATCACAGT	0	hfc
	HFC2_CACTAAGTCCGTGTGG	0	hfc
	HFC2_CACTAAGTCGGAAACG	0	hfc
	HFC2_CACTGAAGTCCAGAAG	0	hfc
	HFC2_CACTGAATCACTAGCA	0	hfc
	HFC2_CACTGGGAGGAGCAAA	0	hfc
	HFC2_CACTGGGTCACCGCTT	0	hfc
	HFC2_CACTGTCAGGCTAAAT	0	hfc
	HFC2_CACTTCGAGCTCATAC	0	hfc
	HFC2_CAGATCACAGTTTCAG	0	hfc
	HFC2_CAGATTGTCTCTAGGA	0	hfc
	HFC2_CAGCAATAGGAGAATG	0	hfc
	HFC2_CAGCAATCAGTTCTAG	0	hfc
	HFC2_CAGCAATGTGTTCCTC	0	hfc
	HFC2_CAGCAATGTTGCGGCT	0	hfc
	HFC2_CAGCAATTCAGCAGAG	0	hfc
	HFC2_CAGCACGAGTCGAGGT	0	hfc
	HFC2_CAGCACGGTGCATGAG	0	hfc
	HFC2_CAGCCAGCATGACCCG	0	hfc
	HFC2_CAGCGTGAGGGAGTGG	0	hfc
	HFC2_CAGCGTGCATCGGATT	0	hfc
	HFC2_CAGCGTGTCACTGCTC	0	hfc
	HFC2_CAGGCCAAGAGAGCCT	0	hfc
	HFC2_CAGGCCAGTAATCAAG	0	hfc
	HFC2_CAGGCCATCGAACACT	0	hfc
	HFC2_CAGGGCTGTGGACCAA	0	hfc
	HFC2_CAGGTATGTTATGGTC	0	hfc
	HFC2_CAGGTATGTTTGCCGG	0	hfc
	HFC2_CAGGTATTCGCTTGAA	0	hfc
	HFC2_CAGTGCGAGTTGCGAG	0	hfc
	HFC2_CAGTGCGGTAATCAGA	0	hfc
	HFC2_CAGTGCGTCATTTGCT	0	hfc
	HFC2_CAGTTAGAGGCGCTTC	0	hfc
	HFC2_CAGTTAGTCAAAGGAT	0	hfc
	HFC2_CAGTTAGTCTACTGCC	0	hfc
	HFC2_CAGTTCCAGCGAGGAG	0	hfc
	HFC2_CAGTTCCCACTTACAG	0	hfc
	HFC2_CAGTTCCGTTGCATCA	0	hfc
	HFC2_CAGTTCCGTTGCGGAA	0.693147	hfc
	HFC2_CATAAGCAGTTGGCGA	0	hfc
	HFC2_CATAAGCCATTGGGAG	0	hfc
	HFC2_CATAAGCGTAACGTTC	0	hfc
	HFC2_CATACAGGTGCCTTTC	0	hfc
	HFC2_CATACAGTCATCGCTC	0	hfc
	HFC2_CATACCCTCCTACCAC	0	hfc
	HFC2_CATACCCTCGTTCTGC	0	hfc
	HFC2_CATACTTCACAATGCT	0	hfc
	HFC2_CATAGACAGGTGTGAC	0	hfc
	HFC2_CATAGACGTCTTGCGG	1.38629	hfc
	HFC2_CATAGACTCCCGTGTT	0	hfc
	HFC2_CATCAAGCAAATGATG	0	hfc
	HFC2_CATCAAGGTACACGTT	0	hfc
	HFC2_CATCCACAGATTTGCC	0	hfc
	HFC2_CATCCACAGGTAACTA	0	hfc
	HFC2_CATCCACTCTGTGTGA	0	hfc
	HFC2_CATCCCATCAGACCGC	0	hfc
	HFC2_CATCCGTAGGCTCTAT	0	hfc
	HFC2_CATCCGTCAGGACTTT	0	hfc
	HFC2_CATCGCTGTACGATGG	0	hfc
	HFC2_CATCGCTGTCCATCTC	0	hfc
	HFC2_CATCGGGGTACCACGC	0	hfc
	HFC2_CATCGTCAGTGAACAT	0	hfc
	HFC2_CATCGTCCAAGCCCAC	0	hfc
	HFC2_CATCGTCTCCACGTCT	0	hfc
	HFC2_CATGCAAGTTTACTGG	0	hfc
	HFC2_CATGCCTCACTATCCC	0	hfc
	HFC2_CATGCCTGTTAGAGAT	0	hfc
	HFC2_CATGCCTGTTGACGGA	0	hfc
	HFC2_CATGCGGGTTTGATCG	0	hfc
	HFC2_CATGGATCACGTAGTT	0	hfc
	HFC2_CATGGATCACTTCTCG	0	hfc
	HFC2_CATGGATGTAGATCCT	0	hfc
	HFC2_CATGGATTCGGTCGAC	0	hfc
	HFC2_CATGGTATCAACCTTT	0	hfc
	HFC2_CATGGTATCGTGAGAG	0	hfc
	HFC2_CATTCCGGTCATAACC	0	hfc
	HFC2_CATTCTAGTAACCCTA	0	hfc
	HFC2_CATTGAGAGCTGAGCA	0	hfc
	HFC2_CATTGAGTCCCTCTAG	0	hfc
	HFC2_CATTGAGTCCTGGGTG	0	hfc
	HFC2_CATTGCCAGTAGGAAG	0	hfc
	HFC2_CATTGCCAGTCACAGG	0	hfc
	HFC2_CATTGCCGTCGGCACT	0	hfc
	HFC2_CATTGCCTCCGCTGTT	0	hfc
	HFC2_CATTGTTAGATAGCTA	0	hfc
	HFC2_CATTGTTCATCTGTTT	0	hfc
	HFC2_CATTGTTTCTTTGATC	0	hfc
	HFC2_CATTTCAAGAATCGTA	0	hfc
	HFC2_CATTTCACAGAGCGTA	0	hfc
	HFC2_CATTTCACATGTCGTA	0	hfc
	HFC2_CATTTCAGTCGCTTAA	0	hfc
	HFC2_CATTTCATCGCCTTGT	0	hfc
	HFC2_CCAAGCGAGCTGAGTG	0	hfc
	HFC2_CCAAGCGGTTCTTCAT	0	hfc
	HFC2_CCAAGCGTCCCAGGAC	0	hfc
	HFC2_CCAATGATCACCTTGC	0	hfc
	HFC2_CCAATGATCGAAGCCC	0	hfc
	HFC2_CCAATTTCAAGTTTGC	0	hfc
	HFC2_CCACAAAAGATTGCGG	0	hfc
	HFC2_CCACAAACATTGAAGA	0	hfc
	HFC2_CCACAAAGTCCGATCG	0	hfc
	HFC2_CCACAAAGTGTGATGG	0	hfc
	HFC2_CCACACTCAAGAGGCT	0	hfc
	HFC2_CCACACTCACAGCATT	0	hfc
	HFC2_CCACACTGTGCTGCAC	0	hfc
	HFC2_CCACACTTCCCGTGAG	0	hfc
	HFC2_CCACGAGGTAGTTCCA	0	hfc
	HFC2_CCACGAGGTTATCTTC	1.94591	hfc
	HFC2_CCACGTTCATGTCAGT	0	hfc
	HFC2_CCACGTTGTTCGTGCG	0	hfc
	HFC2_CCACTTGAGGCCTTCG	0	hfc
	HFC2_CCACTTGAGTCAGGGT	0	hfc
	HFC2_CCACTTGAGTTGCTGT	0	hfc
	HFC2_CCATAAGAGCCAAGGT	0	hfc
	HFC2_CCATAAGAGGATACGC	0	hfc
	HFC2_CCATAAGAGGGTAATT	0	hfc
	HFC2_CCATAAGCAGCGGATA	1.09861	hfc
	HFC2_CCATCACCACGTCTCT	0	hfc
	HFC2_CCATCACGTGCCAAGA	0	hfc
	HFC2_CCATCACTCGAGCTGC	0	hfc
	HFC2_CCCAACTAGGTTAGTA	0	hfc
	HFC2_CCCAACTGTCTTCATT	0	hfc
	HFC2_CCCAACTGTGTGTTTG	0	hfc
	HFC2_CCCATTGAGGTCACCC	0	hfc
	HFC2_CCCATTGGTATGGTTC	0	hfc
	HFC2_CCCGAAGAGTAAATGC	0	hfc
	HFC2_CCCGAAGCATAATCGC	0	hfc
	HFC2_CCCGGAAAGGTTGGAC	1.79176	hfc
	HFC2_CCCGGAAGTGCACAAG	0	hfc
	HFC2_CCCTAACGTAGGTACG	0	hfc
	HFC2_CCCTCAAAGAGTCTTC	0	hfc
	HFC2_CCCTCAAAGTGCACCC	0	hfc
	HFC2_CCCTCAACACTGTCGG	0	hfc
	HFC2_CCCTCAAGTGTGGTCC	0	hfc
	HFC2_CCCTCAAGTTTCTATC	3.3322	hfc
	HFC2_CCCTCAATCACCGGGT	0	hfc
	HFC2_CCCTCTCGTATCCTTT	0	hfc
	HFC2_CCCTGATCATCCTTGC	0	hfc
	HFC2_CCCTGATGTCTGTAAC	0	hfc
	HFC2_CCCTTAGGTACGTTCA	0	hfc
	HFC2_CCCTTAGTCTCCTGAC	0	hfc
	HFC2_CCGAACGAGGTACCTT	0.693147	hfc
	HFC2_CCGATCTTCCCTCGTA	0	hfc
	HFC2_CCGATGGTCGGTCGGT	0	hfc
	HFC2_CCGCAAGCATGGAAGC	0	hfc
	HFC2_CCGCAAGTCCGAGCTG	0	hfc
	HFC2_CCGGACAAGGGTGAGG	0	hfc
	HFC2_CCGGTAGTCACGGAGA	0	hfc
	HFC2_CCGGTGACAGGAATAT	0	hfc
	HFC2_CCGGTGAGTACTGAGG	0	hfc
	HFC2_CCGTAGGGTAAGCGGT	0	hfc
	HFC2_CCGTAGGTCTATGCCC	2.07944	hfc
	HFC2_CCGTGAGCAGAACTCT	0	hfc
	HFC2_CCGTTCATCCCAAGCG	0	hfc
	HFC2_CCTAACCGTCATGGCC	0	hfc
	HFC2_CCTAACCTCAAACGAA	0	hfc
	HFC2_CCTAACCTCTAATTCC	0	hfc
	HFC2_CCTAAGAAGCATAGGC	0	hfc
	HFC2_CCTACGTAGGACAGCT	0	hfc
	HFC2_CCTACGTAGTGGTTGG	0	hfc
	HFC2_CCTACGTGTGGAACAC	0	hfc
	HFC2_CCTACGTTCCATTGCC	0	hfc
	HFC2_CCTATCGGTAAGATAC	0	hfc
	HFC2_CCTCACACACATATCG	0	hfc
	HFC2_CCTCACACAGTCTCTC	0	hfc
	HFC2_CCTCAGTGTACTGGGA	0	hfc
	HFC2_CCTCAGTTCACTGGTA	0	hfc
	HFC2_CCTCATGTCCCATAGA	0	hfc
	HFC2_CCTCCAAAGAGCACTG	0	hfc
	HFC2_CCTCCAATCTGGCCAG	0	hfc
	HFC2_CCTCCTCCAAGAGTTA	0	hfc
	HFC2_CCTCTAGCAGATTTCG	0	hfc
	HFC2_CCTCTAGTCAGCTTGA	0	hfc
	HFC2_CCTCTCCCATGGGATG	0	hfc
	HFC2_CCTCTCCTCACCCTCA	1.09861	hfc
	HFC2_CCTGCATAGAGCAGAA	0	hfc
	HFC2_CCTGCATAGCCTGAAG	0	hfc
	HFC2_CCTGCATCAGGCCCTA	0	hfc
	HFC2_CCTGCATGTGTTGACT	0	hfc
	HFC2_CCTGTTGAGTGGATTA	0	hfc
	HFC2_CCTGTTGCATGACTCA	0	hfc
	HFC2_CCTTCAGAGACTTCGT	0	hfc
	HFC2_CCTTCAGAGGAGAATG	0	hfc
	HFC2_CCTTCAGCAGCAGTGA	0	hfc
	HFC2_CCTTCAGGTTCTTGTT	0	hfc
	HFC2_CCTTGTGAGAGCTGCA	0	hfc
	HFC2_CGAAGGAAGAAACTAC	0	hfc
	HFC2_CGAAGGAGTGCGGATA	0	hfc
	HFC2_CGAAGGATCGGCACTG	0	hfc
	HFC2_CGAAGTTCACGTCATA	0	hfc
	HFC2_CGAAGTTGTGCATGAG	0	hfc
	HFC2_CGAATTGCAAAGTGTA	1.09861	hfc
	HFC2_CGAATTGTCCCGAACG	0	hfc
	HFC2_CGACAGCTCACCTTAT	0.693147	hfc
	HFC2_CGAGAAGAGGGCAAGG	0	hfc
	HFC2_CGAGAAGGTATCGAGG	0	hfc
	HFC2_CGAGAAGGTTCTCGTC	0	hfc
	HFC2_CGAGGCTCAGCACAAG	0	hfc
	HFC2_CGAGTGCAGTGATGGC	0	hfc
	HFC2_CGAGTGCGTGTCTTCC	0	hfc
	HFC2_CGAGTGCTCTGGGCGT	0	hfc
	HFC2_CGAGTTAAGCATTGTC	0	hfc
	HFC2_CGAGTTAAGCCGATAG	0	hfc
	HFC2_CGAGTTATCGTACCTC	0	hfc
	HFC2_CGATCGGCAATCCAGT	0	hfc
	HFC2_CGATCGGCATCCAATG	0	hfc
	HFC2_CGATGCGCAACTTCTT	0	hfc
	HFC2_CGATGCGCATCGGATT	0	hfc
	HFC2_CGATGCGGTCTGATAC	0	hfc
	HFC2_CGATGGCCATTGGATC	0	hfc
	HFC2_CGATGGCGTAACTGCT	0	hfc
	HFC2_CGCAGGTAGTACCGGA	0	hfc
	HFC2_CGCAGGTCAACGGCTC	0	hfc
	HFC2_CGCAGGTTCTCTGCCA	0	hfc
	HFC2_CGCAGGTTCTTCGATT	0	hfc
	HFC2_CGCATAACATCTAACG	0	hfc
	HFC2_CGCATGGCATGACTGT	0	hfc
	HFC2_CGCATGGGTCCGACGT	0	hfc
	HFC2_CGCATGGGTTATGACC	0	hfc
	HFC2_CGCATGGGTTCGAGCC	0	hfc
	HFC2_CGCATGGTCCTCAGAA	0	hfc
	HFC2_CGCCAGAGTTATGTCG	0	hfc
	HFC2_CGCCATTTCGTGCTCT	0	hfc
	HFC2_CGCGTGATCTCTGGTC	0	hfc
	HFC2_CGGAACCGTCAGGCAA	0	hfc
	HFC2_CGGAATTAGTCACAGG	0	hfc
	HFC2_CGGAATTAGTCATAGA	0	hfc
	HFC2_CGGAGAACAATCGCGC	0	hfc
	HFC2_CGGGACTAGATACCAA	1.79176	hfc
	HFC2_CGGGACTCACGGATCC	0	hfc
	HFC2_CGGGACTGTGTTGCCG	0	hfc
	HFC2_CGGGACTTCTTACTGT	0	hfc
	HFC2_CGGGCATCAACGGGTA	0.693147	hfc
	HFC2_CGGGTCAAGCATCAAA	0	hfc
	HFC2_CGGGTCACATAGGTAA	0	hfc
	HFC2_CGGGTCAGTAGCTCGC	0	hfc
	HFC2_CGGGTCAGTCACTCAA	0	hfc
	HFC2_CGGGTCATCCGTAATG	1.60944	hfc
	HFC2_CGGGTGTAGGCTAACG	0	hfc
	HFC2_CGGGTGTTCATGCCGG	0	hfc
	HFC2_CGGTCAGGTCCTGTCT	0	hfc
	HFC2_CGTAAGTAGAAGGATG	0	hfc
	HFC2_CGTAAGTCAACTTGCA	0	hfc
	HFC2_CGTAAGTTCCGGTTCT	1.38629	hfc
	HFC2_CGTAATGGTCCTCCAT	0	hfc
	HFC2_CGTAATGGTGGCACTC	0	hfc
	HFC2_CGTAATGGTTGGTGTT	0	hfc
	HFC2_CGTAATGTCCAACCAA	0	hfc
	HFC2_CGTAGTATCGGACTTA	0	hfc
	HFC2_CGTCAAAAGTATCCTG	0	hfc
	HFC2_CGTCAAACATAGATCC	0	hfc
	HFC2_CGTCAAAGTAACGTTC	0	hfc
	HFC2_CGTGAATGTTCGGTAT	0	hfc
	HFC2_CGTGAATGTTGACTGT	0	hfc
	HFC2_CGTGATATCACTGCTC	0	hfc
	HFC2_CGTGTCTCACTCTCGT	0	hfc
	HFC2_CGTTAGAAGCAGCCCT	0	hfc
	HFC2_CGTTAGAGTCTTGAAC	0	hfc
	HFC2_CGTTAGAGTGATGTAA	0	hfc
	HFC2_CGTTCTGCATCTCAAG	0	hfc
	HFC2_CGTTCTGGTCCCGGTA	0	hfc
	HFC2_CGTTCTGTCCTTACCG	0	hfc
	HFC2_CGTTCTGTCGGTAAGG	1.38629	hfc
	HFC2_CGTTGGGCAGAACTTC	0	hfc
	HFC2_CGTTGGGGTACTGCGC	0	hfc
	HFC2_CTAACCCCATCAACCA	0	hfc
	HFC2_CTAACCCTCGGTCTGG	0	hfc
	HFC2_CTAACTTAGAGGCCAT	0	hfc
	HFC2_CTAAGTGCACGGGTAA	0	hfc
	HFC2_CTAAGTGCACTAGGTT	0	hfc
	HFC2_CTAAGTGGTTGGGACA	0	hfc
	HFC2_CTAAGTGTCAGGAAGC	0	hfc
	HFC2_CTAAGTGTCATTATCC	0	hfc
	HFC2_CTAAGTGTCCCAGTGG	0	hfc
	HFC2_CTACAGACACATCATG	0	hfc
	HFC2_CTACAGAGTCGCTGCA	0	hfc
	HFC2_CTACAGATCGCCGATG	0	hfc
	HFC2_CTACATTAGGGATCGT	0	hfc
	HFC2_CTACCCAAGGGTCACA	0	hfc
	HFC2_CTACCCATCCCATACC	0	hfc
	HFC2_CTACGGGAGATACGAT	0	hfc
	HFC2_CTACGGGGTCGTGCCA	0	hfc
	HFC2_CTACGGGTCAGGAACG	0	hfc
	HFC2_CTACTATGTATCGTTG	0	hfc
	HFC2_CTACTATGTCGAGCTC	0	hfc
	HFC2_CTACTATGTTGCATCA	0	hfc
	HFC2_CTAGACAGTACGAAAT	0	hfc
	HFC2_CTAGGTAAGTGATTCC	0	hfc
	HFC2_CTAGGTAGTCACTCAA	0	hfc
	HFC2_CTAGGTAGTTGCATCA	0	hfc
	HFC2_CTATAGGAGAACCGCA	0	hfc
	HFC2_CTATAGGAGAGTCAGC	0	hfc
	HFC2_CTATAGGTCCAATCTT	0	hfc
	HFC2_CTATAGGTCTTAGCCC	0.693147	hfc
	HFC2_CTATCCGAGTAGTCCT	0	hfc
	HFC2_CTATCCGAGTTCCGGC	0	hfc
	HFC2_CTATCCGCAAACCACT	0	hfc
	HFC2_CTATCCGCACATGACT	0	hfc
	HFC2_CTATCCGGTCAAAGCG	0	hfc
	HFC2_CTATCTAGTCGTCTCT	0.693147	hfc
	HFC2_CTATCTAGTGTCGCTG	0	hfc
	HFC2_CTATCTAGTTCAGTAC	0	hfc
	HFC2_CTATCTATCGAAACAA	0	hfc
	HFC2_CTCAACCAGTCGCCCA	0	hfc
	HFC2_CTCAACCGTATCGCGC	0	hfc
	HFC2_CTCAAGACAGATTCGT	0	hfc
	HFC2_CTCAAGAGTAAGGTCG	0	hfc
	HFC2_CTCAAGAGTGCACATT	2.19722	hfc
	HFC2_CTCAAGATCGGCCTTT	0	hfc
	HFC2_CTCAATTAGCTTACGT	0	hfc
	HFC2_CTCAATTCAGCGGATA	0	hfc
	HFC2_CTCAATTCATCCGGTG	0	hfc
	HFC2_CTCAATTGTGATCATC	0	hfc
	HFC2_CTCACTGTCCACATAG	0	hfc
	HFC2_CTCAGGGCACTGATTG	0	hfc
	HFC2_CTCAGGGCAGGTCTCG	0	hfc
	HFC2_CTCAGGGTCCTATTGT	0	hfc
	HFC2_CTCAGGGTCGGCTGAC	0	hfc
	HFC2_CTCAGGGTCTATCGCC	0	hfc
	HFC2_CTCAGTCCAGCTCCTT	0	hfc
	HFC2_CTCAGTCTCGGCTTCT	0	hfc
	HFC2_CTCATCGCAAAGGGTC	0	hfc
	HFC2_CTCATGCCATGGGAAC	0	hfc
	HFC2_CTCATGCTCAAACCCA	0	hfc
	HFC2_CTCATGCTCCAGCCTT	0	hfc
	HFC2_CTCATTAAGTCTTCCC	0.693147	hfc
	HFC2_CTCCAACAGGAGAATG	0	hfc
	HFC2_CTCCAACTCGAGTACT	0	hfc
	HFC2_CTCCACACAGGTCAGA	0	hfc
	HFC2_CTCCACAGTGAATTGA	0	hfc
	HFC2_CTCCACATCTACTCAT	0	hfc
	HFC2_CTCCATGGTAAGATTG	0	hfc
	HFC2_CTCCATGGTCGCCTAG	0	hfc
	HFC2_CTCCATGGTGCGCTCA	0	hfc
	HFC2_CTCCCAAGTACGGCAA	0	hfc
	HFC2_CTCCCTCCATAGATCC	0	hfc
	HFC2_CTCCCTCTCAGCAATC	0	hfc
	HFC2_CTCCCTCTCGACGTCG	0	hfc
	HFC2_CTCCGATAGATCCAAA	0	hfc
	HFC2_CTCCGATAGGTAGTCG	0	hfc
	HFC2_CTCCGATTCCCGAGAC	0	hfc
	HFC2_CTCCTCCGTTACGTAC	0	hfc
	HFC2_CTCCTCCTCAAACCCA	0	hfc
	HFC2_CTCCTCCTCCGGACGT	0	hfc
	HFC2_CTCCTTTAGGCCGCTT	0	hfc
	HFC2_CTCCTTTCAGGTAGTG	0	hfc
	HFC2_CTCCTTTTCTACCTTA	0	hfc
	HFC2_CTCGAGGCATTCAGGT	0	hfc
	HFC2_CTCGAGGTCAAGAGTA	0	hfc
	HFC2_CTCGAGGTCTTGGGCG	0	hfc
	HFC2_CTCTCAGCAGAGATGC	0	hfc
	HFC2_CTCTCAGGTCACATTG	0	hfc
	HFC2_CTCTCAGGTTCCCACT	0	hfc
	HFC2_CTCTCGAAGATACGAT	0	hfc
	HFC2_CTCTCGAAGCTTCATG	0	hfc
	HFC2_CTCTCGACAAGAATAC	0	hfc
	HFC2_CTCTCGACACTCCTGT	0	hfc
	HFC2_CTCTCGAGTCAGACGA	0	hfc
	HFC2_CTCTCGAGTTAAGTCC	0	hfc
	HFC2_CTCTCGATCCGGGACT	0	hfc
	HFC2_CTCTGGTTCTACGGTA	0	hfc
	HFC2_CTGAATGCAACAGCCC	0	hfc
	HFC2_CTGAATGCACAACGTT	0	hfc
	HFC2_CTGAGCGGTTTGCCGG	1.09861	hfc
	HFC2_CTGAGGCAGCGCACAA	0	hfc
	HFC2_CTGAGGCGTAATGTGA	0	hfc
	HFC2_CTGAGGCTCAGCTAGT	0	hfc
	HFC2_CTGATCCAGATCGACG	0	hfc
	HFC2_CTGATCCTCCATGATG	0	hfc
	HFC2_CTGCAGGAGATAGCAT	0	hfc
	HFC2_CTGCAGGGTGCCCACA	0	hfc
	HFC2_CTGCATCAGACTAGAT	0	hfc
	HFC2_CTGCATCAGAGTCTGG	0	hfc
	HFC2_CTGCATCAGTGGCAGT	0	hfc
	HFC2_CTGCATCGTTGGGTTT	0	hfc
	HFC2_CTGCCATAGTATGAGT	0	hfc
	HFC2_CTGCCATCATGGGATG	0	hfc
	HFC2_CTGCCTAAGATACCAA	0	hfc
	HFC2_CTGCCTAGTTGCACGC	0	hfc
	HFC2_CTGCGAGAGGATGCGT	0	hfc
	HFC2_CTGCGAGCAACCGTGC	0	hfc
	HFC2_CTGCGAGTCCGATCTC	0	hfc
	HFC2_CTGCTCAAGAAACTCA	0	hfc
	HFC2_CTGCTCACACGTAGTT	0	hfc
	HFC2_CTGCTCACAGCGGTCT	0	hfc
	HFC2_CTGCTCACATCTCCCA	0	hfc
	HFC2_CTGCTCAGTGTCACAT	0	hfc
	HFC2_CTGCTCATCCTTATAC	0	hfc
	HFC2_CTGGACGCAAGATCCT	0	hfc
	HFC2_CTGGACGGTCTGATCA	0	hfc
	HFC2_CTGGACGTCACTGGTA	0	hfc
	HFC2_CTGGACGTCGCTAATG	0	hfc
	HFC2_CTGGCAGAGCTAAATG	0	hfc
	HFC2_CTGGCAGCACCAGCCA	0	hfc
	HFC2_CTGGCAGTCGACCAAT	0	hfc
	HFC2_CTGGCAGTCGTGTGGC	0	hfc
	HFC2_CTGGTCTAGCGACTGA	0	hfc
	HFC2_CTGGTCTCAAGCCATT	0	hfc
	HFC2_CTGGTCTCATGGAACG	0	hfc
	HFC2_CTGGTCTGTATAATGG	0	hfc
	HFC2_CTGTACCCAAAGGGCT	0	hfc
	HFC2_CTGTACCCAGTTGGTT	0	hfc
	HFC2_CTGTACCGTTTATGCG	0	hfc
	HFC2_CTGTAGAGTGGCCTCA	0	hfc
	HFC2_CTGTAGATCAGTGTCA	0	hfc
	HFC2_CTGTATTCACTGGCGT	0	hfc
	HFC2_CTGTATTGTCGTGATT	0	hfc
	HFC2_CTGTCGTTCGTTCTCG	0	hfc
	HFC2_CTGTGAAAGAACAAGG	0	hfc
	HFC2_CTGTGAATCTGCTGAA	0	hfc
	HFC2_CTGTGGGTCTACTTCA	0	hfc
	HFC2_CTTAGGAAGTACCATC	0	hfc
	HFC2_CTTAGGACAAATGAAC	0	hfc
	HFC2_CTTAGGACAGTCGGTC	0	hfc
	HFC2_CTTAGGATCCATTGTT	0	hfc
	HFC2_CTTCAATTCCGCAAAT	0	hfc
	HFC2_CTTCCGAAGCCGTAAG	0	hfc
	HFC2_CTTCCGACATAATCGC	0	hfc
	HFC2_CTTCCGACATCCGATA	0	hfc
	HFC2_CTTCCTTCATGACGTT	0	hfc
	HFC2_CTTCGGTAGGCATGGT	0	hfc
	HFC2_CTTCGGTAGGCCTAAG	1.38629	hfc
	HFC2_CTTCTAACAGCGCTTG	0	hfc
	HFC2_CTTCTAACAGTTGTCA	0	hfc
	HFC2_CTTCTAAGTTGTGCAT	0	hfc
	HFC2_CTTCTCTCATAGAAAC	0	hfc
	HFC2_CTTGAGAAGGACGGAG	0	hfc
	HFC2_CTTGAGACAATGAACA	0	hfc
	HFC2_CTTGAGACAGATCACT	0	hfc
	HFC2_CTTGAGACATGTAACC	0	hfc
	HFC2_CTTGATTAGATAGCTA	0	hfc
	HFC2_CTTGATTCAACGGTAG	0	hfc
	HFC2_CTTGATTCACGGGCTT	0	hfc
	HFC2_CTTGATTGTTCATCTT	0	hfc
	HFC2_CTTTCAAGTTAAGGAT	0	hfc
	HFC2_CTTTCAATCACACGAT	0	hfc
	HFC2_GAAACCTAGCCTCTGG	0	hfc
	HFC2_GAAACCTGTCGAAGCA	0	hfc
	HFC2_GAAACCTTCCCGAACG	0	hfc
	HFC2_GAAATGAAGCTGAGCA	0	hfc
	HFC2_GAAATGAAGCTTACGT	0	hfc
	HFC2_GAAATGACACCAACAT	0	hfc
	HFC2_GAACGTTCACTCTGCT	0	hfc
	HFC2_GAACGTTGTCTTGAAC	0	hfc
	HFC2_GAACGTTGTTGATCGT	0	hfc
	HFC2_GAACGTTTCACCTCTG	0	hfc
	HFC2_GAACGTTTCGCTCATC	0	hfc
	HFC2_GAAGAATCATGCGTGC	0	hfc
	HFC2_GAAGAATTCTACCTTA	0	hfc
	HFC2_GAAGCCCCACGTTGGC	0	hfc
	HFC2_GAAGCCCCAGTTTCAG	0	hfc
	HFC2_GAAGCCCTCCGGTTCT	0	hfc
	HFC2_GAAGCCCTCGTCACCT	0	hfc
	HFC2_GAAGCGATCGCGTGAC	0	hfc
	HFC2_GAAGGACCAGGTTCAT	0	hfc
	HFC2_GAAGGACCATCGCTAA	0	hfc
	HFC2_GAAGGACTCGTCTACC	0	hfc
	HFC2_GAAGGACTCGTTTACT	0	hfc
	HFC2_GAAGGACTCTGGCCGA	0	hfc
	HFC2_GAAGGGTTCTGAGAGG	0	hfc
	HFC2_GAAGTAAAGCACCGTC	0.693147	hfc
	HFC2_GAAGTAAGTACCGGAA	0	hfc
	HFC2_GAAGTAAGTAGGTCAG	0	hfc
	HFC2_GAATAGACATGGTACT	0	hfc
	HFC2_GAATAGATCAGGACGA	0	hfc
	HFC2_GAATAGATCTTGGAAC	0	hfc
	HFC2_GAATCGTGTCAAAGTA	0	hfc
	HFC2_GACACGCAGGTGGGTT	0	hfc
	HFC2_GACACGCCAGCCCAGT	0	hfc
	HFC2_GACACGCGTACCAGAG	0	hfc
	HFC2_GACACGCGTAGTCGTT	0	hfc
	HFC2_GACAGCCTCCAAACCA	0	hfc
	HFC2_GACAGCCTCCTAAGTG	0	hfc
	HFC2_GACAGCCTCGCAGTTA	0	hfc
	HFC2_GACATCAGTACCGCGT	0	hfc
	HFC2_GACCAATAGGTTCTAC	0	hfc
	HFC2_GACCAATGTAGATTAG	0	hfc
	HFC2_GACCAATGTTACACTG	0	hfc
	HFC2_GACCAATTCCACTTCG	0	hfc
	HFC2_GACCAATTCCGAGCTG	0	hfc
	HFC2_GACCAATTCGTGGGAA	0	hfc
	HFC2_GACCCAGTCTAGACCA	1.09861	hfc
	HFC2_GACCCTTCACGACGAA	0	hfc
	HFC2_GACCCTTGTCTCGGGT	0	hfc
	HFC2_GACCCTTTCAGTGTTG	0	hfc
	HFC2_GACCGTGAGTATAGGT	0	hfc
	HFC2_GACCTTCCACTATCCC	0	hfc
	HFC2_GACCTTCGTTTCACAG	0	hfc
	HFC2_GACGCTGCAAATAAGC	0	hfc
	HFC2_GACTCAACAAGGTCAG	0	hfc
	HFC2_GACTCAACACATGTTG	0	hfc
	HFC2_GACTCAATCATGGTAC	0	hfc
	HFC2_GACTCTCGTGGATTTC	0	hfc
	HFC2_GACTCTCGTTGGTGTT	0	hfc
	HFC2_GACTCTCGTTGTGTAC	0	hfc
	HFC2_GACTCTCTCAGCTTGA	0	hfc
	HFC2_GACTCTCTCGGACTTA	0	hfc
	HFC2_GACTGATGTCATCAGT	2.48491	hfc
	HFC2_GACTGATTCCATTGGA	0	hfc
	HFC2_GACTTCCAGAAGATCT	0	hfc
	HFC2_GACTTCCGTCGACGCT	0	hfc
	HFC2_GAGAAATAGGCGTTAG	0	hfc
	HFC2_GAGAAATAGTTGCTCA	0	hfc
	HFC2_GAGAAATTCAGATTGC	0	hfc
	HFC2_GAGACCCCAACCAACT	0	hfc
	HFC2_GAGACCCCAAGCAATA	0	hfc
	HFC2_GAGACCCTCCGTAGTA	0	hfc
	HFC2_GAGACTTAGGGCAGTT	0	hfc
	HFC2_GAGACTTCATGAATCC	0	hfc
	HFC2_GAGAGGTAGGGCAGAG	0	hfc
	HFC2_GAGATGGTCAGCTGTA	0.693147	hfc
	HFC2_GAGCCTGCACATAGCT	0	hfc
	HFC2_GAGCCTGCATATACCG	0	hfc
	HFC2_GAGCCTGTCATCTGTT	0	hfc
	HFC2_GAGCTGCAGGTGCAGT	0	hfc
	HFC2_GAGCTGCCATTCACAG	0	hfc
	HFC2_GAGGCAAAGGTATAGT	0	hfc
	HFC2_GAGGCAATCTATTCGT	0	hfc
	HFC2_GAGGCCTTCGAAGTGG	0	hfc
	HFC2_GAGGGATGTAACATCC	0	hfc
	HFC2_GAGGGATGTTAAGACA	0	hfc
	HFC2_GAGGGTACACCGGTCA	0	hfc
	HFC2_GAGGGTAGTCGGCACT	0	hfc
	HFC2_GAGGGTAGTGATCATC	0	hfc
	HFC2_GAGGGTATCAACGTGT	0	hfc
	HFC2_GAGTCATAGAGATTCA	1.79176	hfc
	HFC2_GAGTCATAGGCTGAAC	0	hfc
	HFC2_GAGTCATGTCGAACAG	0	hfc
	HFC2_GAGTCATGTTCAACGT	0	hfc
	HFC2_GAGTCATTCCCTCTAG	0	hfc
	HFC2_GAGTCTAAGAGTCGAC	0	hfc
	HFC2_GAGTCTACATCACCAA	0	hfc
	HFC2_GAGTGAGAGATACGAT	0	hfc
	HFC2_GAGTGAGTCCGAAATC	0	hfc
	HFC2_GAGTGAGTCTGCATGA	0	hfc
	HFC2_GAGTGTTAGCCACTCG	0	hfc
	HFC2_GAGTGTTAGCCATGCC	0	hfc
	HFC2_GAGTGTTTCGAAGGAC	1.38629	hfc
	HFC2_GAGTTACAGATCCCGC	0	hfc
	HFC2_GAGTTACAGGAGATAG	0	hfc
	HFC2_GAGTTACGTGTCCACG	0	hfc
	HFC2_GAGTTACTCCTAAGTG	0	hfc
	HFC2_GAGTTACTCGGCCCAA	1.94591	hfc
	HFC2_GAGTTGTAGCCACTCG	0	hfc
	HFC2_GAGTTGTAGCGAATGC	0	hfc
	HFC2_GAGTTGTGTATGAGCG	0	hfc
	HFC2_GAGTTTGAGTAAAGCT	0	hfc
	HFC2_GAGTTTGTCACTCGAA	0	hfc
	HFC2_GATAGAAAGTAGCAAT	0	hfc
	HFC2_GATAGAATCGTGGTAT	0	hfc
	HFC2_GATAGCTAGTTCTACG	0	hfc
	HFC2_GATCACACAAATCAAG	0	hfc
	HFC2_GATCACACAGCACAGA	0	hfc
	HFC2_GATCACATCAAAGGTA	0	hfc
	HFC2_GATCAGTCATATCTGG	0	hfc
	HFC2_GATCAGTTCCAACACA	0	hfc
	HFC2_GATCATGCACAGCATT	0	hfc
	HFC2_GATCATGCATGACTTG	0	hfc
	HFC2_GATCATGGTCCTTTGC	0	hfc
	HFC2_GATCATGGTCGTTCAA	0	hfc
	HFC2_GATCCCTAGTCACTCA	0	hfc
	HFC2_GATCCCTCAGCAGAAC	0	hfc
	HFC2_GATCCCTGTATCCTCC	0	hfc
	HFC2_GATCGTAAGTGCTACT	0	hfc
	HFC2_GATCGTAGTTTGGAAA	0.693147	hfc
	HFC2_GATCGTATCGTCGGGT	0	hfc
	HFC2_GATGAGGTCCTCACTG	0	hfc
	HFC2_GATGATCCACTAGGTT	0	hfc
	HFC2_GATGCTAGTGGTAATA	0	hfc
	HFC2_GATGCTAGTGTAGCAG	0	hfc
	HFC2_GATGCTATCACCTCAC	1.79176	hfc
	HFC2_GATGGAGCAGAGTTCT	0	hfc
	HFC2_GATGTTGAGAGTGTGC	0	hfc
	HFC2_GATGTTGCAAGGAGTC	0	hfc
	HFC2_GATGTTGCAGCCGTTG	0	hfc
	HFC2_GATGTTGGTACACGTT	0	hfc
	HFC2_GATTCGAAGACGATAT	0	hfc
	HFC2_GATTCGACACGTGAGA	0	hfc
	HFC2_GATTCTTCAAGCTCTA	0	hfc
	HFC2_GATTCTTCACGTCGGT	0	hfc
	HFC2_GATTCTTTCCCGAATA	0	hfc
	HFC2_GATTCTTTCGACGATT	0	hfc
	HFC2_GATTCTTTCGGCTATA	0	hfc
	HFC2_GATTGGTGTCCATAGT	0	hfc
	HFC2_GATTGGTTCGTGGGTC	0	hfc
	HFC2_GATTTCTAGAAGTCTA	0	hfc
	HFC2_GATTTCTCACAGTACT	0	hfc
	HFC2_GATTTCTCAGGCCTGT	0	hfc
	HFC2_GATTTCTGTAGAGTTA	0	hfc
	HFC2_GCAACCGCAGCACCCA	0	hfc
	HFC2_GCAACCGGTTCTCTCG	0	hfc
	HFC2_GCAACCGTCCTATTTG	0	hfc
	HFC2_GCACATAGTGGTAATA	0	hfc
	HFC2_GCACATAGTTACCCTC	0	hfc
	HFC2_GCACGGTGTACAAGTA	0	hfc
	HFC2_GCACGGTGTCACCACG	0	hfc
	HFC2_GCACGGTTCAATCTTC	0	hfc
	HFC2_GCACGTGCAAGAGATT	0	hfc
	HFC2_GCACGTGGTGACTGTT	0	hfc
	HFC2_GCAGCCAAGCCAAGTG	1.38629	hfc
	HFC2_GCAGCCAAGCCTTCTC	0	hfc
	HFC2_GCAGCCAAGTCATCGT	0	hfc
	HFC2_GCAGCCACAACACTAC	0	hfc
	HFC2_GCAGCCACAATCTCGA	0	hfc
	HFC2_GCAGCCATCCGAGCTG	0	hfc
	HFC2_GCAGCTGGTAGACAAT	0	hfc
	HFC2_GCAGGCTAGAAGGATG	0	hfc
	HFC2_GCAGGCTAGCGGGTTA	0	hfc
	HFC2_GCAGGCTGTAAGCTCT	0	hfc
	HFC2_GCAGGCTGTACAAGCG	0	hfc
	HFC2_GCATCGGAGCACTCAT	0	hfc
	HFC2_GCATGATAGGAACTCG	0	hfc
	HFC2_GCATGATGTTCTTGCC	0.693147	hfc
	HFC2_GCATGATTCATGGTAC	0	hfc
	HFC2_GCATTAGAGCAGTAAT	0	hfc
	HFC2_GCATTAGCAACAACAA	0	hfc
	HFC2_GCATTAGTCTAAGCGT	0	hfc
	HFC2_GCCAACGGTTAGAAGT	0	hfc
	HFC2_GCCAACGTCGACGTCG	0	hfc
	HFC2_GCCAGCACATGTCTAG	0	hfc
	HFC2_GCCAGTGAGTAACGTA	0	hfc
	HFC2_GCCAGTGAGTCGCTAT	0	hfc
	HFC2_GCCAGTGTCAGATTGC	0	hfc
	HFC2_GCCAGTGTCGCAGTCG	0	hfc
	HFC2_GCCATGGGTCGCACGT	0	hfc
	HFC2_GCCATGGGTGTTGACT	0	hfc
	HFC2_GCCATTCAGCCTCCAG	0	hfc
	HFC2_GCCATTCCACCTGAAT	0	hfc
	HFC2_GCCCGAATCAACCGAT	0	hfc
	HFC2_GCCGATGGTAAGCAAT	0	hfc
	HFC2_GCCGATGTCTAACACG	0	hfc
	HFC2_GCCGTGAAGCAACCAG	1.38629	hfc
	HFC2_GCCGTGAGTACCGTGC	0	hfc
	HFC2_GCGAGAACATGTACGT	0	hfc
	HFC2_GCGATCGTCGGTGCAC	0	hfc
	HFC2_GCGGAAACAGCGTATT	0	hfc
	HFC2_GCGGAAAGTTACCCAA	0	hfc
	HFC2_GCGGATCAGTGATAAC	0	hfc
	HFC2_GCGTGCACATCTATCT	0	hfc
	HFC2_GCGTGCATCAGAGTGG	0	hfc
	HFC2_GCGTTTCGTACCATAC	0	hfc
	HFC2_GCTACAAGTATCGAGG	0	hfc
	HFC2_GCTACAATCCTTTAGT	0	hfc
	HFC2_GCTACCTTCCTCAGGG	0	hfc
	HFC2_GCTCAAATCGGACAAG	0	hfc
	HFC2_GCTCAAATCGTAGTGT	0	hfc
	HFC2_GCTGAATAGTGCCGAA	0	hfc
	HFC2_GCTGAATGTAACTAAG	0	hfc
	HFC2_GCTGAATGTGTTCGAT	0	hfc
	HFC2_GCTGAATTCCCGAATA	0	hfc
	HFC2_GCTGAATTCCCTCTAG	0	hfc
	HFC2_GCTGCAGAGTCATGCT	0	hfc
	HFC2_GCTGGGTAGTGGACGT	0	hfc
	HFC2_GCTTGGGCATCATCCC	0	hfc
	HFC2_GCTTGGGGTCTAGTGT	0	hfc
	HFC2_GCTTGGGGTTCTTCAT	0	hfc
	HFC2_GCTTTCGCATCCTCAC	0	hfc
	HFC2_GGAACCCCAGGCATGA	0	hfc
	HFC2_GGAACCCGTAGCTGCC	0	hfc
	HFC2_GGAATCTAGACGGATC	0	hfc
	HFC2_GGAATCTCACGGCGTT	0	hfc
	HFC2_GGAATCTGTTAAAGTG	0	hfc
	HFC2_GGAATGGCACGACGTC	0	hfc
	HFC2_GGAATGGCAGCCTATA	0	hfc
	HFC2_GGAATGGGTCATTCCC	0	hfc
	HFC2_GGAGAACGTAACTTCG	0	hfc
	HFC2_GGAGATGAGAAGGGAT	0	hfc
	HFC2_GGAGATGCAAATGGCG	0	hfc
	HFC2_GGAGATGGTACTGTTG	0	hfc
	HFC2_GGAGATGTCGGTTAGT	0	hfc
	HFC2_GGAGCAAGTGCCGGTT	0	hfc
	HFC2_GGAGCAATCTCGACGG	0	hfc
	HFC2_GGAGGATAGTGATTCC	0	hfc
	HFC2_GGAGGATGTAGAGGAA	0	hfc
	HFC2_GGAGGTACATGTCTAG	0	hfc
	HFC2_GGAGGTAGTGTCATGT	0	hfc
	HFC2_GGATCTAAGGCAATGC	0	hfc
	HFC2_GGATCTAAGTCAGCGA	0.693147	hfc
	HFC2_GGATCTAGTAGTATAG	0	hfc
	HFC2_GGATGTTAGGTCATTC	0	hfc
	HFC2_GGATGTTGTGTCCACG	0	hfc
	HFC2_GGATGTTTCCTATTGT	0	hfc
	HFC2_GGATGTTTCCTGCTAC	0	hfc
	HFC2_GGCACGTCACGTATAC	0	hfc
	HFC2_GGCAGTCAGAGTTCGG	0	hfc
	HFC2_GGCAGTCCAAAGGCGT	0	hfc
	HFC2_GGCGTCACAGTTAAAG	0	hfc
	HFC2_GGCGTCAGTCATCAGT	0	hfc
	HFC2_GGCGTCAGTTGCGGCT	0	hfc
	HFC2_GGCGTCATCAAGCGTT	1.09861	hfc
	HFC2_GGCGTCATCGTCACCT	0	hfc
	HFC2_GGCTGTGTCCATCCGT	0	hfc
	HFC2_GGCTGTGTCTCCCAAC	0	hfc
	HFC2_GGCTTGGAGCGAGAAA	0	hfc
	HFC2_GGCTTGGGTGCCTGAC	1.38629	hfc
	HFC2_GGCTTGGTCCAATGCA	0	hfc
	HFC2_GGCTTTCCAGGCAATG	0	hfc
	HFC2_GGCTTTCCAGTGCGCT	0	hfc
	HFC2_GGGAAGTGTCCACACG	0	hfc
	HFC2_GGGAAGTTCAGCGCAC	0	hfc
	HFC2_GGGACAAAGACCTGGA	0	hfc
	HFC2_GGGACCTAGCCAACCC	0	hfc
	HFC2_GGGACCTCACGCAGTC	0	hfc
	HFC2_GGGACCTTCGCCTCTA	0	hfc
	HFC2_GGGACTCCAATGGCAG	0	hfc
	HFC2_GGGACTCGTACTGTTG	0	hfc
	HFC2_GGGAGATCAGCGCGTT	0	hfc
	HFC2_GGGAGATGTTGGCCTG	0	hfc
	HFC2_GGGAGTATCGAGATAA	0	hfc
	HFC2_GGGATCCTCGGAGTGA	0.693147	hfc
	HFC2_GGGATGAAGTGATTCC	0	hfc
	HFC2_GGGATGACAACCCGCA	0.693147	hfc
	HFC2_GGGCCATAGAGTTGTA	0	hfc
	HFC2_GGGCCATCACAAGCAG	0	hfc
	HFC2_GGGCGTTCAAGACAAT	0	hfc
	HFC2_GGGCGTTCATGGCTGC	0	hfc
	HFC2_GGGCGTTTCACCTGTC	0	hfc
	HFC2_GGGCGTTTCGTTACCC	0	hfc
	HFC2_GGGCTACCACAATGAA	0.693147	hfc
	HFC2_GGGCTACGTAGGGAGG	0	hfc
	HFC2_GGGCTACTCACTGGTA	0.693147	hfc
	HFC2_GGGCTCAAGTGAGCCA	0	hfc
	HFC2_GGGCTCATCCTACAAG	0	hfc
	HFC2_GGGTAGAGTGTTGCCG	0	hfc
	HFC2_GGGTAGATCCGTGCGA	0	hfc
	HFC2_GGGTAGATCTTCGTAT	0	hfc
	HFC2_GGGTCACCAATCAGCT	0	hfc
	HFC2_GGGTCACTCACCGGGT	0	hfc
	HFC2_GGGTCTGGTACTCGTA	0	hfc
	HFC2_GGGTGAAGTGCGTTTA	0	hfc
	HFC2_GGGTGAATCGGTGCAC	0	hfc
	HFC2_GGGTGTCAGTAACAGT	0	hfc
	HFC2_GGGTGTCGTCCGGATC	0	hfc
	HFC2_GGGTGTCGTGCTAGCC	0	hfc
	HFC2_GGGTGTCGTTATCTGG	0	hfc
	HFC2_GGGTTATAGTAGACCG	0	hfc
	HFC2_GGGTTTAAGGTTGACG	0	hfc
	HFC2_GGGTTTACAACAAGAT	0	hfc
	HFC2_GGGTTTACACCCAATA	0	hfc
	HFC2_GGGTTTACATTCTCTA	0	hfc
	HFC2_GGTAACTGTCGTGGAA	0	hfc
	HFC2_GGTAACTTCGTCCATC	0	hfc
	HFC2_GGTAACTTCTCAATCT	0	hfc
	HFC2_GGTAACTTCTTGAGCA	0	hfc
	HFC2_GGTAATCAGCTAAACA	0	hfc
	HFC2_GGTAGAGAGAAATTGC	0	hfc
	HFC2_GGTAGAGCACGGTAGA	0.693147	hfc
	HFC2_GGTAGAGGTTAGGAGC	0	hfc
	HFC2_GGTAGAGTCGTGCATA	0	hfc
	HFC2_GGTCACGAGCCTCACG	0	hfc
	HFC2_GGTCACGAGGGAGGAC	0	hfc
	HFC2_GGTCACGCATCAGTCA	0	hfc
	HFC2_GGTCACGTCATTTCCA	0	hfc
	HFC2_GGTCTGGCAACGAGGT	0	hfc
	HFC2_GGTCTGGCACCTGCAG	0	hfc
	HFC2_GGTGAAGCAGCGTTGC	0	hfc
	HFC2_GGTGATTGTCCAGTTA	0	hfc
	HFC2_GGTGGCTTCGACGTCG	0	hfc
	HFC2_GGTGTCGTCGGTCACG	0	hfc
	HFC2_GGTTAACAGCGGCTCT	0	hfc
	HFC2_GGTTAACAGGTCACCC	0	hfc
	HFC2_GGTTAACAGTGCGACA	0	hfc
	HFC2_GGTTAACTCGACCAAT	0	hfc
	HFC2_GGTTCTCGTTCCACAA	0	hfc
	HFC2_GGTTCTCTCGGTGAAG	0	hfc
	HFC2_GGTTGTAGTAACGATA	0	hfc
	HFC2_GTAACACTCCAGCAAT	0	hfc
	HFC2_GTAACCAGTTCTCACC	0	hfc
	HFC2_GTAAGTCTCCCGTGTT	0	hfc
	HFC2_GTAATCGAGCTCCATA	0	hfc
	HFC2_GTAATCGGTAGTTACC	0	hfc
	HFC2_GTAATGCAGGACTATA	1.38629	hfc
	HFC2_GTACAACGTACCGGCT	0	hfc
	HFC2_GTACAACTCAACTCTT	0	hfc
	HFC2_GTACAGTCAGATCCTA	0	hfc
	HFC2_GTAGAAACAGAGGGTT	0	hfc
	HFC2_GTAGAGGAGCGACCCT	0	hfc
	HFC2_GTAGAGGCACAAACGG	0	hfc
	HFC2_GTAGAGGTCACGACTA	0.693147	hfc
	HFC2_GTAGAGGTCGGTGTAT	0	hfc
	HFC2_GTAGATCCAGCGTGCT	0	hfc
	HFC2_GTAGATCTCCTTATGT	0	hfc
	HFC2_GTAGGAGTCAGCTCTC	0	hfc
	HFC2_GTAGGAGTCATGCAGT	0	hfc
	HFC2_GTAGGAGTCCTTCGAC	0	hfc
	HFC2_GTAGGAGTCGGACAAG	0	hfc
	HFC2_GTAGGAGTCGGCCAAC	0	hfc
	HFC2_GTAGGTTGTTATGTGC	0	hfc
	HFC2_GTAGGTTTCATCTCTA	0	hfc
	HFC2_GTAGGTTTCGATCCCT	0	hfc
	HFC2_GTAGTACAGAACAAGG	0	hfc
	HFC2_GTAGTACGTCATAACC	0	hfc
	HFC2_GTAGTACTCTTTCCGG	0	hfc
	HFC2_GTATTGGAGTTAGTAG	0	hfc
	HFC2_GTATTGGGTAGTACGG	0	hfc
	HFC2_GTATTTCAGGGTTGCA	0	hfc
	HFC2_GTCAAACAGCTCATAC	0	hfc
	HFC2_GTCAAACTCGCCAGTG	0	hfc
	HFC2_GTCAAACTCTTTCTAG	0	hfc
	HFC2_GTCAAGTCATCCCACT	0	hfc
	HFC2_GTCACGGAGGGACCAT	0	hfc
	HFC2_GTCACGGCACACGCCA	0	hfc
	HFC2_GTCACGGCATGTTCGA	0	hfc
	HFC2_GTCACGGTCGAGATAA	0	hfc
	HFC2_GTCACTCAGCGAACTG	0	hfc
	HFC2_GTCAGCGAGCAGTAAT	1.38629	hfc
	HFC2_GTCAGCGTCGCGAAGA	0	hfc
	HFC2_GTCATCCCAATTCTTC	0	hfc
	HFC2_GTCATCCTCAAACCCA	0	hfc
	HFC2_GTCATGAAGCAGGGAG	0	hfc
	HFC2_GTCATGACATTCCTAT	0	hfc
	HFC2_GTCATGATCTTTGCAT	0	hfc
	HFC2_GTCATTTGTGATATAG	0	hfc
	HFC2_GTCCACTAGGACTTCT	1.09861	hfc
	HFC2_GTCCACTAGTCTGTAC	0	hfc
	HFC2_GTCCACTGTATACAGA	0	hfc
	HFC2_GTCCACTGTCACCTTC	0	hfc
	HFC2_GTCCCATAGACTACCT	0	hfc
	HFC2_GTCCCATCAGAGATGC	0	hfc
	HFC2_GTCCTCAAGCCTCTGG	0	hfc
	HFC2_GTCGAATTCTATGCCC	0	hfc
	HFC2_GTCGCGAAGGGTATAT	0	hfc
	HFC2_GTCGTAACAGGCTACC	0	hfc
	HFC2_GTCGTTCGTTCCTTGC	0	hfc
	HFC2_GTCTACCCATCCTAAG	0	hfc
	HFC2_GTCTAGAAGCGCTTCG	0	hfc
	HFC2_GTCTCACAGTGCACTT	0	hfc
	HFC2_GTCTCACGTTGGGATG	0	hfc
	HFC2_GTCTCACTCAACTGAC	0	hfc
	HFC2_GTCTGTCAGATCCTAC	0	hfc
	HFC2_GTCTGTCCATATACCG	0	hfc
	HFC2_GTCTGTCTCCACCTGT	0	hfc
	HFC2_GTCTTTAGTGCCCAGT	0	hfc
	HFC2_GTCTTTAGTGTTATCG	0	hfc
	HFC2_GTCTTTATCACCACAA	0	hfc
	HFC2_GTGACGCAGTAGTCTC	0	hfc
	HFC2_GTGACGCGTATTCTCT	0	hfc
	HFC2_GTGAGCCAGGCCGCTT	0	hfc
	HFC2_GTGAGCCCATATGCGT	0	hfc
	HFC2_GTGAGTTAGACCATAA	0	hfc
	HFC2_GTGAGTTCAAATCAAG	0	hfc
	HFC2_GTGAGTTGTCTCACGG	0	hfc
	HFC2_GTGATGTCACAGCTGC	0	hfc
	HFC2_GTGATGTTCGATACTG	0	hfc
	HFC2_GTGATGTTCGGAAGGT	0	hfc
	HFC2_GTGCACGTCGATTGGT	0	hfc
	HFC2_GTGCAGCAGCGCCTTG	0	hfc
	HFC2_GTGCAGCAGGATTCCT	0	hfc
	HFC2_GTGCAGCAGGTAAGGA	0	hfc
	HFC2_GTGCAGCAGTTCGGTT	0	hfc
	HFC2_GTGCAGCTCTCGCCTA	0	hfc
	HFC2_GTGCGTGCAGAAACCG	0	hfc
	HFC2_GTGCGTGGTGATACTC	0	hfc
	HFC2_GTGCTTCAGAGAATCT	0	hfc
	HFC2_GTGCTTCAGTCTCCTC	0	hfc
	HFC2_GTGCTTCCATACAGGG	0	hfc
	HFC2_GTGCTTCGTATGAGCG	0	hfc
	HFC2_GTGCTTCGTGCCTACG	0	hfc
	HFC2_GTGCTTCTCCTCACGT	0	hfc
	HFC2_GTGGAAGGTCTGTAAC	0	hfc
	HFC2_GTGGAAGGTGATACCT	0	hfc
[truncated: 6,539 more rows]

## Sheet: ExtFig.6j
	Astrocyte TSP-1
		THBS1	tissue
	HFC1_CATTCTATCATCCCGT	0	hfc
	HFC2_ACAGAAATCCTCACCA	1.60944	hfc
	HFC2_AGTGCCGAGATGCGAC	1.60944	hfc
	HFC2_ATTACCTAGAAAGCGA	3.7612	hfc
	HFC2_CACAACAGTTCGGTCG	3.73767	hfc
	HFC2_CCAATGAAGAGTCTTC	0	hfc
	HFC2_CCCTCTCTCCGTTGGG	3.93183	hfc
	HFC2_CGTGTCTCAGCCGTTG	2.94444	hfc
	HFC2_GGATGTTTCTAATTCC	4.06044	hfc
	HFC3_ACTTTGTGTCCACATA	2.70805	hfc
	HFC3_ATATCCTCATTGAGGG	0	hfc
	HFC3_CAATCGACAGACAAGC	1.09861	hfc
	HFC3_CGGCAGTTCTTCCTAA	3.80666	hfc
	HFC3_CGTAATGTCCGCATAA	0	hfc
	HFC3_GAGTCATCATGACGAG	4.09434	hfc
	HFC3_GCTGGGTCAAAGCTCT	0.693147	hfc
	HFC3_GTAGTACAGATGCTAA	4.40672	hfc
	HFC3_GTGCTTCAGCTGCGAA	3.29584	hfc
	HFC3_TCAGCAACAGATAAAC	4.00733	hfc
	HFC3_TTGCTGCTCGAACCAT	0	hfc
	LFC1_ACCCAAAAGGACAGCT	3.3673	lfc
	LFC1_AGATCCATCCGATTAG	3.29584	lfc
	LFC1_AGCATCAGTTCCACGG	0	lfc
	LFC1_AGCGCTGAGTGCTACT	4.41884	lfc
	LFC1_AGTAACCTCTTTCCAA	3.85015	lfc
	LFC1_ATCACTTCATGGAATA	3.71357	lfc
	LFC1_ATCGATGTCGGACCAC	2.94444	lfc
	LFC1_ATGTCCCAGGCGAAGG	2.07944	lfc
	LFC1_ATGTCCCGTTTACCAG	1.79176	lfc
	LFC1_ATTCTTGGTTAACCTG	4.00733	lfc
	LFC1_CATCCACCAAGTGATA	2.19722	lfc
	LFC1_CCACCATCAGGAGGTT	2.30259	lfc
	LFC1_CCCGGAACATAAGCAA	3.78419	lfc
	LFC1_CGTTCTGGTGACTCTA	2.94444	lfc
	LFC1_GACTCAAAGGTTCAGG	1.38629	lfc
	LFC1_GAGAAATGTGGCTAGA	3.85015	lfc
	LFC1_GCAGCTGGTTGCTCGG	3.52636	lfc
	LFC1_GTCGTTCGTTGGCCTG	3.2581	lfc
	LFC1_GTGTTCCGTTGCTCAA	1.38629	lfc
	LFC1_GTTAGACAGTTGCGAG	3.61092	lfc
	LFC1_TACATTCAGAAGAGCA	0	lfc
	LFC1_TAGGGTTGTCTCACGG	0	lfc
	LFC1_TATACCTTCTACACTT	4.27667	lfc
	LFC1_TGAATGCTCGTCCTCA	3.55535	lfc
	LFC1_TGACGCGTCGAGTCTA	0	lfc
	LFC1_TGATCAGCAACGGTAG	3.43399	lfc
	LFC1_TGCAGGCGTACGAGTG	3.52636	lfc
	LFC1_TGGTACAAGTTCCATG	0	lfc
	LFC1_TTTGTTGTCAATGTCG	2.70805	lfc
	LFC2_AAGTTCGGTCGTCGGT	0	lfc
	LFC2_CATCGTCGTTCCAAAC	2.83321	lfc
	LFC2_TCATGGAGTCATTGCA	3.61092	lfc
	LFC2_TGGGCTGAGCTGTACT	4.09434	lfc
	LFC3_AGATGAATCCATCTGC	3.98898	lfc
	LFC3_CACTGTCTCCAGCTCT	4.21951	lfc
	LFC3_CGCCAGAGTCCACTTC	2.70805	lfc
	LFC3_GAGCTGCCAGTCGAGA	0	lfc
	LFC3_GAGTTACGTATAGGGC	1.09861	lfc
	LFC3_GGGTTTAGTGTGTACT	3.73767	lfc
	LFC3_GTAGAAATCAGCTGTA	3.3673	lfc
	LFC3_GTAGATCTCACTACGA	2.94444	lfc
