# Supplementary material for: Glioblastoma remodelling of human neural circuits decreases survival
Source: Nature. 2023 May 3;617(7961):599–607. doi: 10.1038/s41586-023-06036-1 (PMC10191851; doi:10.1038/s41586-023-06036-1)
Supplement: Supplementary file 16 — Source Data Extended Data Fig. 7 [file 41586_2023_6036_MOESM16_ESM.xlsx]

## Sheet: ExtFig. 7a
		TSP-1-IHC
		HFC	LFC
		460380	186999
		458263	155332
		361784	172889
		239104	204039
		314825	315071
		782075	124428
		1.5956e+06	385596
		131569	178208
		281902	121621
		939549	130387
		503990	252377
		122162	293303
		109013	323419
		338981	176041

## Sheet: ExtFig. 7b
	Syn-1 and PSD95-Colocalized puncta (#)			PSD95 puncta size (µm2)
	HFC	LFC		HFC	LFC
	447	162		4.77	0.7
	297	299		3.6	0.77
	374	487		2.54	0.79
	200	10		0.86	0.87
	413	52		0.97605	1.64787
	371	53		0.9	1.0941
	496	52			1.13
		304			1.33
		486			1.02
		216

## Sheet: ExtFig. 7e
	Homer-1 puncta density (/µm2)
	HFC	LFC
	0.0525	0.0078
	0.0355	0.0221
	0.0525	0.0037
	0.017	0.0364
	0.0493	0.0336
	0.0553	0.0097
	0.0433	0.0175
	0.0456	0.0143

## Sheet: ExtFig. 7g
	ImmunoEM-neuron-neuron synpases			ImmunoEM-neuron-glioma synpases
	HFC	LFC		HFC	LFC
	4	5		1	0
	4	4		1	0
	3	3		1	1
	3	4		1	0
	4	4		1	0
	7	4		0	0
	1	5		2	0
	6	5		1	0
	5	3		1	0
	5	5		1	0
	5	5		0	0
	5	4		2	1
	3	6		2	0
	3	3		2	2
	8	6		0	0
	8	3		0	1
	4	4		0	1
	6	4		1	1
	4	3		1	0
	6	2		0	0
	5	4		1	0
	7	5		0	0
	4	5		2	0
	1	5		1	0
	3	3		1	0
	7	6		1	0
	1	2		2	0
	5	2		0	0
	7	3		0	0
	7	4		0	0
	5	5		0	0
	6	2		0	1
	3	6		1	1
	3	4		0	0
	1	3		1	0
	4	4		0	0
	6	2		0	0
	4	4		1	0
	5	4		0	0
	2	2		1	1
	6	4		1	1
	2	2		2	0
	3	3		1	0
	7			0
	3			1
	3			0
	1			1
	4			0
	2			1
	5			1
	5			0
	4			0
	4			0
	6			0
