# Supplementary material for: Glioblastoma remodelling of human neural circuits decreases survival
Source: Nature. 2023 May 3;617(7961):599–607. doi: 10.1038/s41586-023-06036-1 (PMC10191851; doi:10.1038/s41586-023-06036-1)
Supplement: Supplementary file 17 — Source Data Extended Data Fig. 8 [file 41586_2023_6036_MOESM17_ESM.xlsx]

## Sheet: ExtFig.8a
	EdU Proliferation Index
	SF0122	SF0161	SF0209	SF0214	SF0109	SF0121	SF0134	SF0207
	0.0826	0.0104	0.0455	0.0645	0.2692	0.3115	0.2202	0.1786
	0.0476	0	0.0208	0.025	0.3611	0.2825	0.1771	0.2222
	0.0101	0.0253	0.037	0.0625	0.2984	0.2767	0.184	0.2941
	0.0111	0.0297	0.04	0.0404	0.3351	0.24	0.2174	0.1765
	0.0241	0.0185	0.0882	0.0667	0.2557	0.234	0.2391	0.2564
	0.0294	0.0089	0.0625	0.0417	0.2791	0.2527	0.3043	0.2453
		0.027	0.1333	0.0778			0.1724	0.1618
