# Supplementary material for: Glioblastoma remodelling of human neural circuits decreases survival
Source: Nature. 2023 May 3;617(7961):599–607. doi: 10.1038/s41586-023-06036-1 (PMC10191851; doi:10.1038/s41586-023-06036-1)
Supplement: Supplementary file 18 — Source Data Extended Data Fig. 9 [file 41586_2023_6036_MOESM18_ESM.xlsx]

## Sheet: ExtFig. 9a
	Spheroid invasion area (μm2)
	HFC	HFC+NCM	LFC	LFC+NCM
	492.733	575.778	656.055	2185.47
	191.003	1175.09	1860.21	491.349
	603.46	1136.33	1040.83	556.401
	574.394	2920.41	2149.48	2611.76
	114.879	1721.8	1100.35	2573.01
	650.519	582.699		775.086
	1270.59	1288.58		639.446
	166.09	986.851
		3678.89

## Sheet: ExtFig. 9b
		MET+ve cells/hpf
		HFC	LFC
		11	2
		14	1
		16	8
		22	10
		12	1
		16	0
		15	2
		28	1
			10
			13
			15

## Sheet: Ext Fig. 9c
		MET staining-IHC
		HFC	LFC
		4.85891e+06	1.27885e+06
		2.19365e+06	842627
		4.465e+06	1.28808e+06
		4.00319e+06	907488
		1.80981e+06	1.92027e+06
		817756	2.72798e+06
		887739	1.15637e+06
		1.08648e+06	870798
		1.0183e+06	1.52273e+06
		747650	1.98484e+06
		988995	2.82227e+06
		1.59136e+06	1.40488e+06
		708349	855259
		1.7675e+06	706626
		682838	369984
		657746	206304
		639549	499780
		1.00608e+06	350900
		783134	174908
		892246	865479
		1.03233e+06	128220
		1.21963e+06	39817.9
		1.65364e+06	84683.8
		1.22317e+06	168481
		1.7379e+06
		3.23919e+06

## Sheet: Ext Fig. 9d
		Tumor Burden
		HFC	LFC
		24	19
		23	12
		22	11
		21	10
		20	8
		18	7
		17	6
		16	5
		15	4
		14	3
		13	1
		9
		2
