# Supplementary material for: Glioblastoma remodelling of human neural circuits decreases survival
Source: Nature. 2023 May 3;617(7961):599–607. doi: 10.1038/s41586-023-06036-1 (PMC10191851; doi:10.1038/s41586-023-06036-1)
Supplement: Supplementary file 19 — Source Data Extended Data Fig. 10 [file 41586_2023_6036_MOESM19_ESM.xlsx]

## Sheet: ExtFig. 10a
	Live/Dead cell viability
	shCont	shTSP-1
	87.62	94.06
	93.99	96.3
	91.18	91.04
	88.26	96.85

## Sheet: ExtFig. 10b
	ELISA-TSP-1
	shCont	shTHBS1
HFC# 1	1884.36	100
HFC# 2	39897.6	424.979
