# Supplementary material for: Glioblastoma remodelling of human neural circuits decreases survival
Source: Nature. 2023 May 3;617(7961):599–607. doi: 10.1038/s41586-023-06036-1 (PMC10191851; doi:10.1038/s41586-023-06036-1)
Supplement: Supplementary file 20 — Source Data Extended Data Fig. 11 [file 41586_2023_6036_MOESM20_ESM.xlsx]

## Sheet: ExFig. 11a
		Human patient survival
		Weeks elapsed	dead (1)	HC T1	HFC 0%	HFC > 0%
		92.1	0*	7*		0
		104.7	0*	0*	0
		58.6	0*	0*	0
		41.1	0*	7*		0
		27.7	1*	4*		1
		68	0*	0*	0
		10.3	1*	2*		1
		78.6	1*	0*	1
		45.1	0*	0*	0
		72.9	1*	1*		1
		13.9	0*	1*		0
		28	0*	0*	0
		40.3	0*	0*	0
		62.6	0*	0*	0
		16.6	0*	5*		0
		32.9	1*	2*		1
		41.3	1*	5*		1
		21.4	1*	0*	1
		79.3	0*	0*	0
		103.7	0*	1*		0
		65.4	1*	1*		1
		68.4	0*	0*	0
		89.1	1*	0*	1
		65.7	1*	0*	0
		76.9	0*	0*	0
		63.6	1*	1*		1
		47.1	0*	0*	0
		95.9	0*	0*	0
		56.3	1*	17*		1
		58.1	1*	0*	0
		96.9	1*	3*		1
		107	1*	1*		1
		39.6	0*	0*	0
		77	0*	0*	0
		94	0*	0*	0
		87.9	1*	0*	1
		50.1	1*	36*		1
		122.6	0*	0*	0
		66.9	0*	0*	0
		101.6	0*	0*	0
		49	0*	0*	0
		90.6	0*	0*	0
		37.3	0*	3*		0
		32.4	1*	0*	1
		77.9	1*	0*	1
		37.1	1*	0*	1
		128.3	0*	0*	0
		9	1*	0*	1
		180	0*	2*		0
		23.9	0*	0*	0
		4.9	0*	0*	0
		187.4	0*	0*	0
		165	0*	0*	0
		61.4	1*	3*		1
		33.1	0*	0*	0
		125.6	1*	0*	1
		146.3	1*	2*		1
		37.7	1*	0*	1
		79	1*	0*	1
		58.6	0*	2*		0
		15.6	1*	0*	1
		82.9	1*	4*		1
		25.1	1*	1*		1
		70.9	1*	4*		1
		55.1	1*	0*	1
		15.4	0*	0*	1

## Sheet: ExFig. 11c
	Language performance
	HFC IN	PN+AN average
	0	3.5833
	4	3.7135
	0	4
	0	3.8485
	2	3.4703
	1	3.9375
	0	3.9895
	0	3.682
	0	3.828
	12	3.6198
	0	3.2135
	16	3.3906
	17	2.8281
	1	3.6875
	4	3.88
	0	3.1563
	7	3.859
	22	3.828
	25	3.5775
	48	3.67
	36	0.7395
	0	2.641
	0	3.599
	0	3.8645
	40	2.8384
	4	3.8645
	9	3.922
	2	2.847
	2	3.734
	2	3.5635
	10	3.9895
