# Supplementary material for: Glioblastoma remodelling of human neural circuits decreases survival
Source: Nature. 2023 May 3;617(7961):599–607. doi: 10.1038/s41586-023-06036-1 (PMC10191851; doi:10.1038/s41586-023-06036-1)
Supplement: Supplementary file 21 — Source Data Extended Data Fig. 12 [file 41586_2023_6036_MOESM21_ESM.xlsx]

## Sheet: ExFig. 12
		Proliferation index
		HFC	HFC+GBP
		10.53	0
		0	0
		0	0
		2.33	4.35
		0	0
		0	0
		0	0
			0
			3.23
